# Supplementary material for: Pseudomonas aeruginosa LasB Subverts Alveolar Macrophage Activity by Interfering With Bacterial Killing Through Downregulation of Innate Immune Defense, Reactive Oxygen Species Generation, and Complement Activation
Source: Front Immunol. 2018 Jul 23;9:1675. doi: 10.3389/fimmu.2018.01675 (PMC6064941; doi:10.3389/fimmu.2018.01675)
Supplement: Supplementary file 1 [file Data_Sheet_1.zip]

Archive with 13 entries (13 files):
- 07-12-2018_10.3389-fimmu.2018.01675/~$pplementary Figure Legends.docx
- 07-12-2018_10.3389-fimmu.2018.01675/Figure_S1.PPTX
- 07-12-2018_10.3389-fimmu.2018.01675/Figure_S10.XLSX
- 07-12-2018_10.3389-fimmu.2018.01675/Figure_S11.PPTX
- 07-12-2018_10.3389-fimmu.2018.01675/Figure_S2.PPTX
- 07-12-2018_10.3389-fimmu.2018.01675/Figure_S3.PPTX
- 07-12-2018_10.3389-fimmu.2018.01675/Figure_S4.PPTX
- 07-12-2018_10.3389-fimmu.2018.01675/Figure_S5.XLSX
- 07-12-2018_10.3389-fimmu.2018.01675/Figure_S6.XLSX
- 07-12-2018_10.3389-fimmu.2018.01675/Figure_S7.XLSX
- 07-12-2018_10.3389-fimmu.2018.01675/Figure_S8.XLSX
- 07-12-2018_10.3389-fimmu.2018.01675/Figure_S9.XLSX
- 07-12-2018_10.3389-fimmu.2018.01675/Supplementary Figure Legends.docx
