# Supplementary material for: Pseudomonas aeruginosa LasB Subverts Alveolar Macrophage Activity by Interfering With Bacterial Killing Through Downregulation of Innate Immune Defense, Reactive Oxygen Species Generation, and Complement Activation
Source: Front Immunol. 2018 Jul 23;9:1675. doi: 10.3389/fimmu.2018.01675 (PMC6064941; doi:10.3389/fimmu.2018.01675)
Supplement: Supplementary file 1 [file Data_Sheet_1.zip › 07-12-2018_10.3389-fimmu.2018.01675/Figure_S10.XLSX]

## Sheet: Feuil1
Figure S10: dLasBp0-PAO1-MPI>MPI
Accession	Peptide count	Unique peptides	Confidence score	Anova (p)	Max fold change	Highest mean condition	Lowest mean condition	Description	1727008-Q2	1727008-Q5	1727008-Q7	1727008-Q3	1727008-Q6	1727008-Q8	1727008-Q2	1727008-Q5	1727008-Q7	1727008-Q3	1727008-Q6	1727008-Q8
120444910	1	1	22.95	2.82346e-05	Infinity	DlasB	Control	ras-related GTP-binding protein D [Mus musculus]	0	0	1783.24	1147.06	1175.8	0	0	835.319	1147.06	1769.63
16755674	1	1	39.08	0.00013225	Infinity	DlasB	Control	MUS81 endonuclease [Mus musculus]	0	0	689942	419720	169900	0	0	323188	419720	255707
148709263	1	1	37.43	0.000137001	Infinity	DlasB	Control	docking protein 3, isoform CRA_a, partial [Mus musculus]	0	0	61897.2	27232.1	19735.3	0	0	28994.4	27232.1	29702.5
26353686	1	1	18.54	0.000210059	Infinity	DlasB	Control	unnamed protein product [Mus musculus]	0	0	32023.6	33792.3	10531.3	0	0	15000.8	33792.3	15850.1
24528555	2	2	70.61	0.000270041	Infinity	DlasB	Control	N-terminal Xaa-Pro-Lys N-methyltransferase 1 [Mus musculus]	0	0	4009.48	7986.01	14542.7	0	0	1878.15	7986.01	21887.4
9625041	1	1	6.42	0.000317732	Infinity	DlasB	Control	thrombospondin type-1 domain-containing protein 1 isoform 1 precursor [Mus musculus]	0	0	19494.9	5141.3	7275.76	0	0	9131.98	5141.3	10950.3
14916479	2	1	51.71	0.00152208	Infinity	DlasB	Control	cation-dependent mannose-6-phosphate receptor precursor [Mus musculus]	0	0	126016	19847.2	9929.85	0	0	59029.3	19847.2	14944.8
568939281	1	1	0.4	0.00264663	Infinity	DlasB	Control	PREDICTED: protein furry homolog isoform X1 [Mus musculus]	0	0	3593.75	57804	45575.7	0	0	1683.41	57804	68593.4
227496837	1	1	24.5	0.00355074	Infinity	DlasB	Control	L-aminoadipate-semialdehyde dehydrogenase-phosphopantetheinyl transferase [Mus musculus]	0	0	8068.2	587.14	4600.1	0	0	3779.37	587.14	6923.34
122937361	1	1	59.93	0.00363607	Infinity	DlasB	Control	guanine nucleotide-binding protein-like 1 [Mus musculus]	0	0	1287.01	25455.9	11306.1	0	0	602.87	25455.9	17016.2
148677553	1	1	76.88	0.0047629	Infinity	DlasB	Control	dymeclin, isoform CRA_f, partial [Mus musculus]	0	0	251.666	345.79	2555.58	0	0	117.888	345.79	3846.26
158533976	1	1	13.52	0.00635739	Infinity	DlasB	Control	FAS-associated factor 2 [Mus musculus]	0	0	40753.7	1488.06	2212.76	0	0	19090.2	1488.06	3330.3
60360124	1	1	19.24	0.0111593	Infinity	DlasB	Control	mKIAA4074 protein [Mus musculus]	0	0	177.123	7328.45	1468.99	0	0	82.9694	7328.45	2210.9
258613892	1	1	35.32	0.0115541	Infinity	DlasB	Control	structural maintenance of chromosomes protein 1A [Mus musculus]	0	0	29723	27966.5	512.679	0	0	13923.1	27966.5	771.604
668259279	1	1	9.4	0.0175716	2451.22	DlasB	Control	calpastatin isoform 1 [Mus musculus]	0	112.97	125545	206007	83820.2	0	60.9799	58808.9	206007	126153
62530192	1	1	44.47	0.0301841	1130.83	DlasB	Control	disks large-associated protein 4 isoform a [Mus musculus]	0	31.7494	37915	14512.3	1427.27	0	17.1379	17760.5	14512.3	2148.1
164664480	1	1	24.15	0.0663265	485.415	DlasB	Control	molybdopterin synthase sulfur carrier subunit isoform Mocs2A [Mus musculus]	0	262.977	106322	82273.2	2885.04	0	141.952	49804.1	82273.2	4342.1
148668498	1	1	36.64	0.0401947	349.603	DlasB	Control	mCG116161, isoform CRA_b, partial [Mus musculus]	0	225.874	17787.2	64090	36572.2	0	121.924	8332	64090	55042.8
21311939	1	1	52.79	0.00841338	99.8735	DlasB	Control	cap-specific mRNA (nucleoside-2'-O-)-methyltransferase 1 [Mus musculus]	209.781	51.4735	9078.66	24127.3	5932.7	70.8632	27.7847	4252.7	24127.3	8928.97
972853972	10	10	583.82	0.000279801	45.9801	DlasB	Control	TPA: tumor necrosis factor ligand 1f [Mus musculus]	297136	364072	1.80058e+07	1.14354e+07	1.61624e+07	100371	196521	8.43444e+06	1.14354e+07	2.43251e+07
1019908	2	2	70.93	0.0234922	43.4986	DlasB	Control	ORF, partial [Mus musculus]	6372.82	552.113	188801	191511	71525.2	2152.71	298.023	88439.9	191511	107648
148747377	1	1	30.83	0.0137307	41.9674	DlasB	Control	protein-lysine 6-oxidase preproprotein [Mus musculus]	126.425	1022.42	20795.8	19825.6	31699.7	42.7059	551.889	9741.34	19825.6	47709.4
148702415	1	1	41.07	0.0270829	32.9574	DlasB	Control	arylsulfatase G, partial [Mus musculus]	1936.46	13737.8	94911.9	420906	259057	654.127	7415.49	44459.4	420906	389891
148666296	1	1	12.22	0.0149898	20.4729	DlasB	Control	zinc and ring finger 2, isoform CRA_b, partial [Mus musculus]	2020.8	437.908	17261.2	36906.6	21337.4	682.617	236.377	8085.62	36906.6	32113.6
27370240	3	3	88.02	0.00358737	19.6117	DlasB	Control	leucyl-cystinyl aminopeptidase [Mus musculus]	18404.7	20982.2	478540	467873	212252	6217.02	11325.9	224162	467873	319449
568922124	1	1	21.95	0.0272978	15.4586	DlasB	Control	PREDICTED: GTP-binding protein Rit1 isoform X2 [Mus musculus]	742107	461564	1.76339e+07	6.7708e+06	3.50587e+06	250681	249146	8.2602e+06	6.7708e+06	5.27649e+06
112180600	1	1	39.95	0.0353555	14.2104	DlasB	Control	BC035947 protein [Mus musculus]	430.64	2377.65	26828.7	24245.4	8786.29	145.468	1283.42	12567.3	24245.4	13223.7
568958903	1	1	18.02	0.00827958	13.1501	DlasB	Control	PREDICTED: dolichyl-diphosphooligosaccharide--protein glycosyltransferase subunit STT3A isoform X1 [Mus musculus]	2674.32	1685.05	25839.8	43733	16416.1	903.372	909.567	12104.1	43733	24706.9
568972933	3	2	117.95	0.0490596	13.0637	DlasB	Control	PREDICTED: clathrin interactor 1 isoform X1 [Mus musculus]	427.561	4915.78	53554.6	28848.8	22302.3	144.428	2653.47	25086.5	28848.8	33566
61656173	3	3	111.56	0.000683398	12.853	DlasB	Control	oncostatin-M precursor [Mus musculus]	28894.2	41017.9	442841	521969	383058	9760.35	22140.9	207439	521969	576519
12963663	4	4	190.45	0.03457	11.2076	DlasB	Control	magnesium-dependent phosphatase 1 [Mus musculus]	3082.36	15671.1	170727	67420.4	77123	1041.21	8459.06	79973.5	67420.4	116073
7705300	4	4	191.27	0.0172777	10.2328	DlasB	Control	ubiquitin-fold modifier 1 isoform 1 precursor [Homo sapiens]	40044.3	82571.7	983849	558007	340198	13526.8	44571.1	460862	558007	512012
148696944	2	2	97.7	0.00745899	10.0616	DlasB	Control	microtubule-associated protein 1S, isoform CRA_a, partial [Mus musculus]	818.24	2052.61	13726.1	17503.1	12098.8	276.398	1107.97	6429.69	17503.1	18209.2
11992399	2	2	57.74	0.0481454	9.37464	DlasB	Control	StAR-related protein 1-4E [Mus musculus]	1105.58	5884.37	56102.9	22498.6	19690.9	373.462	3176.3	26280.2	22498.6	29635.7
47059206	1	1	34.69	0.0468475	9.21979	DlasB	Control	E3 ubiquitin-protein ligase RNF181 [Mus musculus]	10051.4	39472.8	399617	173900	111388	3395.33	21306.9	187192	173900	167643
22122387	3	3	109.33	0.0081326	8.36075	DlasB	Control	cystathionine gamma-lyase [Mus musculus]	1336.14	3453.26	20929.3	19641.5	19493.7	451.344	1864.02	9803.87	19641.5	29338.9
569008842	1	1	26.74	0.02868	7.98385	DlasB	Control	PREDICTED: GRIP1-associated protein 1 isoform X1 [Mus musculus]	576.033	2294.68	11759.1	7738.86	14881	194.582	1238.64	5508.3	7738.86	22396.6
6680908	3	3	120.65	0.0196166	7.95522	DlasB	Control	cyclin-dependent kinase 5 [Mus musculus]	11265.4	14790.4	170749	84043.1	56127.6	3805.42	7983.67	79983.8	84043.1	84474.4
37359198	1	1	11.46	0.0122675	7.86106	DlasB	Control	unknown [Mus musculus]	44430.1	34405.9	224459	494301	210842	15008.3	18571.9	105143	494301	317326
568915531	3	3	154.92	0.0305253	7.80599	DlasB	Control	PREDICTED: interleukin-1 beta isoform X1 [Mus musculus]	64675.8	53747.1	829968	320125	236519	21847.2	29012	388781	320125	355972
146231960	4	4	115.65	0.0298817	7.68251	DlasB	Control	chondroitin sulfate proteoglycan 4 precursor [Mus musculus]	5023.53	1799.93	15574.7	41444.9	21612.4	1696.93	971.581	7295.62	41444.9	32527.7
170784848	2	2	87.96	0.0562658	7.23075	DlasB	Control	growth/differentiation factor 15 precursor [Mus musculus]	3231.4	25649.1	131496	104480	77265.7	1091.55	13845	61596.4	104480	116288
568923335	3	3	140.74	0.0351778	6.98574	DlasB	Control	PREDICTED: PDZ and LIM domain protein 5 isoform X3 [Mus musculus]	20462	24173.4	278255	110834	78629.1	6911.99	13048.5	130342	110834	118340
6754908	2	2	85.65	0.0572745	6.90318	DlasB	Control	cytosolic Fe-S cluster assembly factor NUBP2 [Mus musculus]	4001.23	14241.6	108366	48531.1	32003.4	1351.6	7687.45	50761.9	48531.1	48166.5
23395756	4	4	203.12	0.0260553	6.65925	DlasB	Control	TPA_exp: aflatoxin aldehyde reductase [Mus musculus]	8343.07	15875.7	102258	98662.7	40997.8	2818.25	8569.49	47900.4	98662.7	61703.4
8393066	2	2	58.98	0.0325178	6.5348	DlasB	Control	copper chaperone for superoxide dismutase [Mus musculus]	7141.34	6131.83	55763.1	55461.5	18881.7	2412.31	3309.88	26121	55461.5	28417.8
89257344	3	3	327.09	0.0321102	6.3465	DlasB	Control	interleukin-1 receptor antagonist protein isoform 2 precursor [Mus musculus]	18174.3	68605.8	205233	267798	353094	6139.2	37032.5	96136.9	267798	531422
125485	1	1	37.27	0.0352216	6.20694	DlasB	Control	RecName: Full=Hepatocyte growth factor receptor; Short=HGF receptor; AltName: Full=HGF/SF receptor; AltName: Full=Proto-oncogene c-Met; AltName: Full=Scatter factor receptor; Short=SF receptor; AltName: Full=Tyrosine-protein kinase Met; Flags: Precursor	29282.6	6344.84	105971	117777	107957	9891.52	3424.86	49639.8	117777	162480
568949324	4	3	142.76	0.000419142	6.0668	DlasB	Control	PREDICTED: beta-arrestin-1 isoform X1 [Mus musculus]	3513.63	3295.93	17738.1	21053.6	23176.6	1186.89	1779.1	8309.03	21053.6	34881.8
21746161	2	2	105.65	0.000359849	5.69937	DlasB	Control	tubulin beta-2B chain [Mus musculus]	11950.4	9665.11	66695.7	59989.8	58106.8	4036.79	5217.1	31242.1	59989.8	87453.1
568999046	5	5	273.34	0.00841815	5.3409	DlasB	Control	PREDICTED: H-2 class I histocompatibility antigen, K-W28 alpha chain isoform X2 [Mus musculus]	270436	502310	1.62513e+06	2.39365e+06	2.17195e+06	91352	271140	761259	2.39365e+06	3.26888e+06
568899234	4	4	177.6	0.0383214	5.12916	DlasB	Control	PREDICTED: protein AHNAK2 isoform X1 [Mus musculus]	17951.9	67330.1	218601	262590	174947	6064.07	36343.9	102399	262590	263303
16307343	12	12	587.48	0.0506172	4.6262	DlasB	Control	Glucosidase, alpha, acid [Mus musculus]	54221.7	210994	501833	812922	525656	18315.9	113892	235073	812922	791135
21312546	1	1	36.78	0.0375291	4.34661	DlasB	Control	protein FAM162A [Mus musculus]	6011.75	2058.17	19709	20184.5	12721.8	2030.74	1110.97	9232.26	20184.5	19146.8
26341312	5	4	321.55	0.0202121	4.26885	DlasB	Control	unnamed protein product [Mus musculus]	64445.2	53216.2	330360	271568	151489	21769.3	28725.4	154750	271568	227997
148682306	4	4	193.64	0.00300195	4.24949	DlasB	Control	transcription elongation factor A (SII) 1 [Mus musculus]	29187.1	29774	128981	149256	97595.4	9859.29	16071.6	60418.4	149256	146885
2251242	2	2	106.72	0.0158391	4.15826	DlasB	Control	NPC1 [Mus musculus]	20560.5	38257	140138	136012	90717.8	6945.25	20650.6	65644.5	136012	136534
6755442	2	2	79.43	0.00652446	4.14441	DlasB	Control	syndecan-4 precursor [Mus musculus]	55700.1	97868.6	303447	310694	340536	18815.3	52828.2	142143	310694	512522
551032848	3	3	142.75	0.041225	3.87196	DlasB	Control	interferon gamma inducible protein 47 [Mus musculus molossinus]	49311.6	33872.1	225502	168071	89553.6	16657.2	18283.7	105631	168071	134782
31981560	1	1	23.22	0.0264746	3.83677	DlasB	Control	stromal membrane-associated protein 2 [Mus musculus]	6910.24	5067.36	27598.8	27550.8	13783.3	2334.25	2735.29	12928	27550.8	20744.5
6679245	1	1	39.7	0.0187947	3.74848	DlasB	Control	retinal rod rhodopsin-sensitive cGMP 3',5'-cyclic phosphodiesterase subunit delta [Mus musculus]	26734	23372.8	116818	105478	59440.5	9030.63	12616.3	54720.8	105478	89460.5
148693071	5	5	196.69	0.0128659	3.46003	DlasB	Control	RIKEN cDNA 4931406C07, isoform CRA_b, partial [Mus musculus]	26216.4	37857.5	142417	103257	86873	8855.8	20435	66712	103257	130748
1674501	7	6	345.42	0.0483691	3.45855	DlasB	Control	CD13/aminopeptidase N [Mus musculus]	27549.6	57169.8	201618	142759	95132	9306.12	30859.5	94443.7	142759	143178
569008676	3	1	129.1	0.0330258	3.42126	DlasB	Control	PREDICTED: probable ubiquitin carboxyl-terminal hydrolase FAF-X isoform X2 [Mus musculus]	4464.26	3570.07	15102.1	17898.7	8230.52	1508.01	1927.08	7074.25	17898.7	12387.3
148688797	15	15	1099.77	0.00520882	3.39449	DlasB	Control	lectin, galactose binding, soluble 3, isoform CRA_c, partial [Mus musculus]	2.26809e+06	2.45171e+06	8.8219e+06	9.0654e+06	6.14471e+06	766151	1.3234e+06	4.13243e+06	9.0654e+06	9.24804e+06
6679803	11	11	559.17	0.0478832	3.29081	DlasB	Control	peptidyl-prolyl cis-trans isomerase FKBP1A isoform 1 [Mus musculus]	826673	1.04344e+06	4.81366e+06	2.13174e+06	2.28587e+06	279247	563233	2.25485e+06	2.13174e+06	3.44033e+06
74198008	22	22	1146.75	0.00893482	3.22961	DlasB	Control	unnamed protein product [Mus musculus]	1.44435e+06	1.20202e+06	4.67108e+06	4.95607e+06	3.19294e+06	487894	648834	2.18807e+06	4.95607e+06	4.80551e+06
6681071	6	6	409.99	0.0227087	3.21565	DlasB	Control	cystatin-B [Mus musculus]	1.14213e+06	2.24103e+06	5.89933e+06	5.97592e+06	4.44336e+06	385806	1.20968e+06	2.76341e+06	5.97592e+06	6.68745e+06
6753332	3	3	178.7	0.0207353	3.0575	DlasB	Control	monocyte differentiation antigen CD14 precursor [Mus musculus]	30927.2	22771.8	58561.6	104632	83083.7	10447.1	12291.9	27431.9	104632	125044
10092608	6	6	367.01	0.0627803	3.00419	DlasB	Control	glutathione S-transferase P 1 [Mus musculus]	539418	1.0676e+06	2.01239e+06	3.52971e+06	1.69958e+06	182213	576277	942661	3.52971e+06	2.55795e+06
767806534	3	3	139.35	0.0279836	2.95485	DlasB	Control	phosphotriesterase-related protein isoform 1 [Mus musculus]	14735.2	21311.7	70192.7	51615.9	37960.8	4977.47	11503.8	32880.3	51615.9	57132.6
31560404	2	2	71.01	0.00589286	2.74935	DlasB	Control	glycolipid transfer protein [Mus musculus]	102679	88777.8	226451	317695	245426	34684.4	47921.1	106076	317695	369376
148693525	14	14	671.18	0.0301212	2.54491	DlasB	Control	loss of heterozygosity, 11, chromosomal region 2, gene A homolog (human), isoform CRA_b, partial [Mus musculus]	167330	200383	516189	564800	322710	56523.3	108164	241797	564800	485692
148696296	4	3	218.58	0.0128875	2.48672	DlasB	Control	signal-regulatory protein alpha, isoform CRA_c, partial [Mus musculus]	716749	805041	1.45162e+06	2.05298e+06	2.17179e+06	242115	434550	679978	2.05298e+06	3.26864e+06
6681137	12	11	1028.49	0.0162965	2.42589	DlasB	Control	acyl-CoA-binding protein isoform 2 [Mus musculus]	2.71856e+06	4.18025e+06	7.91167e+06	9.57644e+06	7.61557e+06	918318	2.25644e+06	3.70605e+06	9.57644e+06	1.14618e+07
12848723	4	4	150.46	0.0229816	2.33682	DlasB	Control	unnamed protein product [Mus musculus]	55747.1	37480.8	121027	117991	87766.5	18831.1	20231.7	56692.4	117991	132092
597436925	1	1	45.72	0.0273616	2.32457	DlasB	Control	N-acetylgalactosamine kinase isoform a [Mus musculus]	149097	124757	284114	416591	254185	50364.5	67342.2	133087	416591	382559
13384778	8	8	816.42	0.0374138	2.31853	DlasB	Control	6-phosphogluconolactonase isoform 1 [Mus musculus]	528803	816780	1.42937e+06	1.98251e+06	1.26778e+06	178628	440887	669560	1.98251e+06	1.90807e+06
22267440	7	7	467.04	0.0189962	2.29543	DlasB	Control	osteoclast-stimulating factor 1 [Mus musculus]	979122	685347	1.92591e+06	2.2121e+06	1.59301e+06	330743	369941	902149	2.2121e+06	2.39755e+06
133778924	9	9	372.28	0.0490083	2.28375	DlasB	Control	alpha-galactosidase A [Mus musculus]	284226	421647	821530	1.01438e+06	582144	96010.3	227599	384828	1.01438e+06	876152
126723006	12	12	768.67	0.000783311	2.27757	DlasB	Control	lipoprotein lipase precursor [Mus musculus]	1.98617e+06	1.86042e+06	4.22973e+06	4.74662e+06	4.16494e+06	670919	1.00423e+06	1.98133e+06	4.74662e+06	6.26842e+06
12025542	4	4	195.2	0.0589671	2.23628	DlasB	Control	ATPase Asna1 [Mus musculus]	37127.2	76795.4	141471	132573	108101	12541.4	41453.2	66268.8	132573	162696
226958349	20	20	1394.76	0.0629406	2.23245	DlasB	Control	triosephosphate isomerase [Mus musculus]	7.59444e+06	8.67124e+06	2.57082e+07	1.55955e+07	1.31647e+07	2.56537e+06	4.68062e+06	1.20425e+07	1.55955e+07	1.98134e+07
24418903	7	7	442.3	0.0216594	2.19422	DlasB	Control	fermitin family homolog 3 [Mus musculus]	217070	268247	525167	647729	424441	73325.4	144796	246003	647729	638801
26345686	8	8	360.53	0.000479355	2.19315	DlasB	Control	unnamed protein product [Mus musculus]	758687	779039	1.62144e+06	1.62802e+06	1.80924e+06	256281	420515	759530	1.62802e+06	2.72298e+06
115392138	24	24	1046.29	0.050661	2.01592	DlasB	Control	macrophage metalloelastase isoform 1 preproprotein [Mus musculus]	4.0063e+06	4.19747e+06	6.61391e+06	1.11413e+07	7.0519e+06	1.35331e+06	2.26574e+06	3.09814e+06	1.11413e+07	1.06134e+07
