# Supplementary material for: Pseudomonas aeruginosa LasB Subverts Alveolar Macrophage Activity by Interfering With Bacterial Killing Through Downregulation of Innate Immune Defense, Reactive Oxygen Species Generation, and Complement Activation
Source: Front Immunol. 2018 Jul 23;9:1675. doi: 10.3389/fimmu.2018.01675 (PMC6064941; doi:10.3389/fimmu.2018.01675)
Supplement: Supplementary file 1 [file Data_Sheet_1.zip › 07-12-2018_10.3389-fimmu.2018.01675/Figure_S5.XLSX]

## Sheet: Feuil1
Figure S5: WTp0-PAO1-MPI>dLasBp0-PAO1-MPI
Accession	Peptide count	Unique peptides	Confidence score	Anova (p)	Max fold change	Highest mean condition	Lowest mean condition	Description	1727008-Q2	1727008-Q5	1727008-Q7	1727008-Q3	1727008-Q6	1727008-Q8	1727008-Q2	1727008-Q5	1727008-Q7	1727008-Q3	1727008-Q6	1727008-Q8
808176003	1	1	24.28	7.50447e-06	Infinity	WT	DlasB	mevalonate kinase isoform 1 [Mus musculus]	20300.1	35907.8	74540.1	0	0	0	14559.5	31250.9	113859	0	0	0
39104529	1	1	28.3	1.11048e-05	Infinity	WT	DlasB	mKIAA0724 protein [Mus musculus]	27102.2	7573.01	19762.1	0	0	0	19438.1	6590.86	30186.4	0	0	0
74206095	1	1	60.16	1.59727e-05	Infinity	WT	DlasB	unnamed protein product [Mus musculus]	11027.7	7914.94	31346.8	0	0	0	7909.23	6888.45	47882	0	0	0
23943898	1	1	14.12	0.000137014	Infinity	WT	DlasB	interleukin-1 receptor-associated kinase 4 [Mus musculus]	5999.21	29409.4	79144.9	0	0	0	4302.72	25595.2	120893	0	0	0
110625811	1	1	53.4	0.000339131	Infinity	WT	DlasB	protein PRRC1 [Mus musculus]	6812.18	1661.54	30308.4	0	0	0	4885.79	1446.05	46295.7	0	0	0
31560022	1	1	14.87	0.000724157	Infinity	WT	DlasB	glycogen [starch] synthase, muscle [Mus musculus]	18025.2	1273.25	1014.1	0	0	0	12927.9	1108.12	1549.02	0	0	0
568954593	1	1	29.01	0.00184953	Infinity	WT	DlasB	PREDICTED: CCR4-NOT transcription complex subunit 7 isoform X2 [Mus musculus]	2202.91	253.69	12446.3	0	0	0	1579.96	220.789	19011.5	0	0	0
158711696	1	1	25.51	0.00933581	Infinity	WT	DlasB	alpha-1,3-mannosyl-glycoprotein 2-beta-N-acetylglucosaminyltransferase [Mus musculus]	15772.8	231.448	107.009	0	0	0	11312.5	201.431	163.455	0	0	0
13879266	1	1	12.28	0.0110488	Infinity	WT	DlasB	WW domain binding protein 11 [Mus musculus]	246.005	180.934	38737.3	0	0	0	176.438	157.468	59170.9	0	0	0
157426849	1	1	4.35	0.00272329	3663.23	WT	DlasB	protocadherin-19 isoform a precursor [Mus musculus]	2623.24	704.837	16083.2	0	5.29896	0	1881.43	613.427	24566.9	0	5.29896	0
6678924	1	1	27.73	0.0492389	425.742	WT	DlasB	55 kDa erythrocyte membrane protein [Mus musculus]	56647.7	26939.9	306.24	13.0586	183.995	0	40628.5	23446.1	467.779	6.11699	183.995	0
568972299	1	1	8.89	0.0113645	299.216	WT	DlasB	PREDICTED: breast carcinoma-amplified sequence 3 homolog isoform X3 [Mus musculus]	7364.41	7288.5	20412.2	0	103.817	13.373	5281.85	6343.25	31179.4	0	103.817	20.1269
568920357	1	1	50.46	0.0384236	281.334	WT	DlasB	PREDICTED: proteasomal ubiquitin receptor ADRM1 isoform X1 [Mus musculus]	2627.59	5233.49	122579	0	0	463.648	1884.54	4554.76	187238	0	0	697.81
117956381	1	1	37.36	0.0252003	223.817	WT	DlasB	proteasome activator complex subunit 4 [Mus musculus]	3362	1369.94	28607.9	0	148.961	0	2411.27	1192.28	43698.3	0	148.961	0
148683736	2	1	114.89	0.0427925	66.7608	WT	DlasB	notchless homolog 1 (Drosophila) [Mus musculus]	26473.6	26310.9	105559	19.0578	2352.75	0	18987.2	22898.6	161241	8.92723	2352.75	0
6754092	2	2	94.35	0.00086175	27.9035	WT	DlasB	maleylacetoacetate isomerase isoform 1 [Mus musculus]	69734.3	25998	29989.9	1009.26	1977.03	1519.33	50014.4	22626.3	45809.2	472.764	1977.03	2286.65
148671042	1	1	62.86	0.00997538	20.1301	WT	DlasB	RIKEN cDNA 1600014C10, isoform CRA_a, partial [Mus musculus]	172835	96846.6	141726	9579.65	9687.31	1170.52	123960	84286.5	216485	4487.38	9687.31	1761.69
863014	2	2	83.65	0.00533824	19.1368	WT	DlasB	BS4 peptide [Mus musculus]	135521	57371.3	64436.5	1544.68	8659.78	3242.33	97197.4	49930.8	98426	723.57	8659.78	4879.84
9624979	1	1	23.6	0.00628329	18.9204	WT	DlasB	alpha-endosulfine isoform a [Mus musculus]	72877.6	210542	92802	3355.35	13635.2	2893.92	52268.8	183237	141754	1571.74	13635.2	4355.47
13097480	1	1	11.76	0.00725191	17.5752	WT	DlasB	Phosphate cytidylyltransferase 2, ethanolamine [Mus musculus]	107454	73466.3	78955.8	1115.17	4716.13	8955.26	77067.8	63938.4	120604	522.378	4716.13	13478
569007758	1	1	12.94	0.0490954	16.6535	WT	DlasB	PREDICTED: F-box/LRR-repeat protein 15 isoform X1 [Mus musculus]	19783	16138.7	117198	356.817	6658.15	2179.52	14188.7	14045.6	179019	167.143	6658.15	3280.27
148677553	1	1	76.88	0.0390269	15.1407	WT	DlasB	dymeclin, isoform CRA_f, partial [Mus musculus]	7322.43	4725.33	35691.5	251.666	345.79	2555.58	5251.75	4112.5	54518.4	117.888	345.79	3846.26
21362303	1	1	32.9	0.00666945	13.7601	WT	DlasB	synaptosomal-associated protein 47 [Mus musculus]	58960.2	89204.3	31196.5	2223.46	8422.86	2388.56	42287.1	77635.3	47652.3	1041.53	8422.86	3594.88
21313432	2	2	90.52	0.013584	11.3626	WT	DlasB	proteasome assembly chaperone 3 [Mus musculus]	97845	51629.3	133614	3567.59	18412.6	2933.9	70175.7	44933.4	204094	1671.16	18412.6	4415.64
112984244	2	2	70.41	0.0177062	9.5645	WT	DlasB	malignant T-cell-amplified sequence 1 [Rattus norvegicus]	54442.3	70511.3	83256	1578.07	3841.01	16349.9	39046.7	61366.6	127173	739.214	3841.01	24607.3
29747833	1	1	42.63	0.0317541	9.41962	WT	DlasB	Retinoblastoma binding protein 9 [Mus musculus]	64062.7	150356	228929	3365.28	5786.75	37914.4	45946.7	130856	349687	1576.39	5786.75	57062.8
148682900	1	1	5.11	0.0492043	9.07912	WT	DlasB	DNA fragmentation factor, alpha subunit, isoform CRA_b, partial [Mus musculus]	34253.3	51173.6	10366.2	9091.19	925.28	534.464	24567	44536.9	15834.3	4258.57	925.28	804.391
24431937	2	2	93.47	0.0178524	8.71659	WT	DlasB	nmrA-like family domain-containing protein 1 isoform 1 [Mus musculus]	59884.7	59033.9	33546.9	1607.03	13016.7	2867.74	42950.1	51377.8	51242.6	752.777	13016.7	4316.06
148693657	4	4	191.48	0.00543463	7.53116	WT	DlasB	DEAD (Asp-Glu-Ala-Asp) box polypeptide 6, isoform CRA_a, partial [Mus musculus]	166585	55342.5	142162	18260.7	15757.4	14326.3	119477	48165.1	217151	8553.83	15757.4	21561.7
755551991	2	2	48.51	0.0226426	7.50184	WT	DlasB	PREDICTED: ADP-ribosylation factor GTPase-activating protein 3 isoform X1 [Mus musculus]	71339.6	73974.8	85900.9	6153.14	22476.3	2191.66	51165.8	64380.9	131213	2882.3	22476.3	3298.54
148694550	3	3	136.7	0.000609536	7.41445	WT	DlasB	phosphoglucomutase 3, isoform CRA_c [Mus musculus]	98582.1	94226.4	80646.1	14876.3	14031.9	7973.12	70704.5	82006.1	123186	6968.46	14031.9	11999.9
123779929	2	2	56.43	0.0125528	7.32529	WT	DlasB	RecName: Full=Protein misato homolog 1	16823	17836.4	25340.5	3363.54	3971.29	855.959	12065.7	15523.2	38707.3	1575.58	3971.29	1288.25
6754450	18	18	1196.2	0.00609451	7.19131	WT	DlasB	fatty acid-binding protein, epidermal isoform 1 [Mus musculus]	8.2598e+07	5.68815e+07	2.84257e+07	8.90764e+06	9.1788e+06	5.2619e+06	5.92404e+07	4.95045e+07	4.34199e+07	4.17259e+06	9.1788e+06	7.91939e+06
122937361	1	1	59.93	0.0476405	7.09038	WT	DlasB	guanine nucleotide-binding protein-like 1 [Mus musculus]	102231	83306	84245.3	1287.01	25455.9	11306.1	73321.2	72502	128684	602.87	25455.9	17016.2
13398448	2	2	85.38	0.0198853	7.02835	WT	DlasB	G protein receptor kinase 2 [Mus musculus]	49091.2	59884.9	57870.7	6482.93	15316.3	1939.88	35208.8	52118.4	88396.9	3036.79	15316.3	2919.61
13097426	5	5	147.79	0.0237462	6.57991	WT	DlasB	Tryptophanyl-tRNA synthetase [Mus musculus]	235164	199372	791630	38940.2	68499.4	78910.3	168663	173515	1.20921e+06	18240.7	68499.4	118763
12805129	3	3	76.57	0.0215803	6.44778	WT	DlasB	Caspase 6 [Mus musculus]	33087.1	70876.2	83090.2	3325.55	10692.3	14992.7	23730.5	61684.2	126919	1557.78	10692.3	22564.6
6678097	22	22	1646.97	0.0141336	6.2508	WT	DlasB	serpin B6 isoform b [Mus musculus]	9.53649e+06	8.86856e+06	7.93748e+06	445904	2.09962e+06	1.66874e+06	6.8397e+06	7.71839e+06	1.21244e+07	208874	2.09962e+06	2.51152e+06
26337927	1	1	27.64	0.0478414	5.91461	WT	DlasB	unnamed protein product [Mus musculus]	256878	178051	143670	10849	82376.1	4600.26	184236	154960	219454	5081.97	82376.1	6923.59
244790018	3	3	95.68	0.0257462	5.72631	WT	DlasB	gamma-parvin isoform 1 [Mus musculus]	45746.1	35647.7	101293	5069.45	20278.3	6555.34	32809.7	31024.5	154724	2374.67	20278.3	9866.06
568931845	1	1	23.36	0.012535	5.59374	WT	DlasB	PREDICTED: protein LZIC isoform X2 [Mus musculus]	866257	560821	307186	66462.2	157839	85735.3	621291	488088	469223	31132.8	157839	129035
28076885	1	1	45.2	0.0385877	5.20163	WT	DlasB	histone acetyltransferase type B catalytic subunit [Mus musculus]	136330	87459.7	213424	8631.6	14617.1	60804.5	97777.5	76117	326003	4043.28	14617.1	91513.3
60360212	4	3	124.78	0.0329391	5.14783	WT	DlasB	mKIAA4014 protein [Mus musculus]	128034	117082	69136.6	39796.5	15524.8	5724.27	91827.6	101898	105605	18641.8	15524.8	8615.26
22203755	9	9	371.05	0.0269861	5.14518	WT	DlasB	eukaryotic translation initiation factor 3 subunit C [Mus musculus]	331275	145165	94823.3	21640.3	57219.8	32168.9	237595	126339	144842	10136.9	57219.8	48415.6
225703118	1	1	36.45	0.0345042	5.091	WT	DlasB	2-aminoethanethiol dioxygenase [Mus musculus]	72517.9	134905	61826.9	13857.9	33650	5379.33	52010.8	117409	94439.9	6491.45	33650	8096.12
6680674	1	1	43.35	0.0359348	4.97041	WT	DlasB	RAC-beta serine/threonine-protein kinase [Mus musculus]	31583.5	22755.8	44386.6	11631.3	6454.46	1776.95	22652.1	19804.6	67800.1	5448.45	6454.46	2674.38
147898512	1	1	46.12	0.0378912	4.93076	WT	DlasB	glucose transporter 14 [Xenopus laevis]	75621.2	32058.7	147542	13056.3	15635.2	23069.7	54236.6	27901	225369	6115.96	15635.2	34720.9
148709540	1	1	42.8	0.0077691	4.92846	WT	DlasB	leupaxin, isoform CRA_a, partial [Mus musculus]	78706.5	101005	76664.7	20445.6	23357.2	8216.82	56449.4	87905.8	117105	9577.28	23357.2	12366.7
148688797	15	15	1099.77	0.00326811	4.60959	WT	DlasB	lectin, galactose binding, soluble 3, isoform CRA_c, partial [Mus musculus]	3.84266e+07	4.82153e+07	2.41358e+07	8.8219e+06	9.0654e+06	6.14471e+06	2.75601e+07	4.19622e+07	3.68672e+07	4.13243e+06	9.0654e+06	9.24804e+06
213512973	3	3	44.56	0.0121455	4.51994	WT	DlasB	ubiquitin/ISG15-conjugating enzyme E2 L6 [Mus musculus]	440074	269085	191612	76673	84244.6	38370.6	315627	234187	292685	35915.8	84244.6	57749.3
553727131	1	1	53.25	0.0254275	4.49678	WT	DlasB	neutrophil cytosol factor 1 isoform a [Mus musculus]	155798	178426	231942	13896.1	56355.1	55653.6	111740	155286	354288	6509.32	56355.1	83761
6679034	5	5	482.13	0.0194723	4.36709	WT	DlasB	NEDD8 precursor [Mus musculus]	1.3774e+06	1.67176e+06	1.37009e+06	129080	559750	323113	987888	1.45495e+06	2.0928e+06	60464.7	559750	486299
12835819	1	1	18.76	0.0311132	4.35312	WT	DlasB	unnamed protein product [Mus musculus]	238958	342051	139066	22905.3	89763.1	52747.5	171384	297690	212421	10729.5	89763.1	79387.2
58037409	6	6	240.16	0.00721005	4.34961	WT	DlasB	14 kDa phosphohistidine phosphatase [Mus musculus]	785667	1.45745e+06	696328	189347	307482	178967	563491	1.26843e+06	1.06363e+06	88695.3	307482	269352
568973860	2	2	63.45	0.00507523	4.3305	WT	DlasB	PREDICTED: ketosamine-3-kinase isoform X1 [Mus musculus]	49661.6	55166.2	59642.5	7426.24	18930.5	11622.8	35618	48011.7	91103.3	3478.66	18930.5	17492.7
6680720	5	5	359.42	0.00134378	4.30635	WT	DlasB	ADP-ribosylation factor 4 [Mus musculus]	1.11623e+06	1.32737e+06	1.8315e+06	403776	278857	310110	800576	1.15522e+06	2.7976e+06	189140	278857	466729
29747831	9	9	557.69	0.00820827	4.28423	WT	DlasB	Galactokinase 1 [Mus musculus]	2.49733e+06	1.98641e+06	2.53614e+06	275635	736845	626061	1.79112e+06	1.72879e+06	3.87393e+06	129115	736845	942248
74208838	1	1	37.75	0.0329469	4.23208	WT	DlasB	unnamed protein product [Mus musculus]	202546	152181	421881	53135.7	30606.7	99762.7	145269	132445	644419	24890.3	30606.7	150147
755566739	2	2	73.24	0.0226811	4.19354	WT	DlasB	PREDICTED: motile sperm domain-containing protein 2 isoform X1 [Mus musculus]	35913.8	73218.4	118520	22854.5	14515.9	16916.1	25757.9	63722.7	181039	10705.7	14515.9	25459.4
568943224	2	2	28.88	0.0256213	4.15349	WT	DlasB	PREDICTED: zinc finger CCCH-type antiviral protein 1 isoform X1 [Mus musculus]	13911.8	6836.87	14858.8	1299.13	3537.22	3736.56	9977.76	5950.19	22696.6	608.55	3537.22	5623.69
42794773	1	1	47.79	0.0144143	3.98843	WT	DlasB	leucine carboxyl methyltransferase 1 [Mus musculus]	229809	357551	276024	34748.1	106096	75628.5	164822	311180	421623	16277	106096	113824
12832696	2	2	83.26	0.0286559	3.97445	WT	DlasB	unnamed protein product [Mus musculus]	38225.2	82800.1	62800.3	10032.2	28076.5	8143.1	27415.7	72061.7	95926.8	4699.38	28076.5	12255.7
148686640	1	1	23.49	0.0085519	3.89242	WT	DlasB	thymoma viral proto-oncogene 1, isoform CRA_b, partial [Mus musculus]	117047	154984	94389.8	39022.4	37194.7	17920.1	83947.9	134884	144179	18279.2	37194.7	26970.6
2062607	4	4	282.14	0.00608807	3.84996	WT	DlasB	kinesin heavy chain [Mus musculus]	88375.6	63660.2	138408	26608.6	20431.6	28400.7	63384.2	55404	211417	12464.2	20431.6	42744.2
270265917	4	4	201.82	0.00904453	3.83998	WT	DlasB	synapse-associated protein 1 [Mus musculus]	200790	182369	165858	26866.4	41302.1	74805.4	144010	158717	253346	12585	41302.1	112585
268838020	2	2	126.87	0.00169854	3.80786	WT	DlasB	methylthioribose-1-phosphate isomerase [Mus musculus]	447425	305478	417762	80375.4	128291	98767.2	320899	265861	638127	37650.1	128291	148649
568923916	1	1	35.94	0.00577406	3.73496	WT	DlasB	PREDICTED: serine/arginine-rich splicing factor 11 isoform X1 [Mus musculus]	63663.8	68489.8	69005.7	11038.6	26696.9	16122.9	45660.5	59607.4	105405	5170.8	26696.9	24265.6
13384646	2	2	64.55	0.0193287	3.68851	WT	DlasB	protein NATD1 [Mus musculus]	58224.9	124023	73688.3	20440.7	35114.1	13832.7	41759.7	107939	112558	9575	35114.1	20818.8
148674298	1	1	25.93	0.0078271	3.68458	WT	DlasB	catenin, beta like 1 [Mus musculus]	41424.2	35227.3	57795.5	10165.7	17934.5	8388.96	29710	30658.7	88282	4761.89	17934.5	12625.7
31560404	2	2	71.01	0.00590309	3.68053	WT	DlasB	glycolipid transfer protein [Mus musculus]	672004	846570	1.38747e+06	226451	317695	245426	481970	736778	2.11934e+06	106076	317695	369376
12963663	4	4	190.45	0.0457695	3.66996	WT	DlasB	magnesium-dependent phosphatase 1 [Mus musculus]	292739	653742	210549	170727	67420.4	77123	209957	568958	321611	79973.5	67420.4	116073
41152116	3	3	115.69	0.00723989	3.66528	WT	DlasB	leucine-rich repeat-containing protein 47 [Mus musculus]	86146.4	85902.2	128290	31975	33396.5	16569.8	61785.4	74761.5	195961	14978	33396.5	24938.3
224994269	6	6	258.71	0.00427321	3.62129	WT	DlasB	interleukin-36 gamma [Mus musculus]	787366	1.17218e+06	614954	213213	289739	207983	564710	1.02016e+06	939336	99875	289739	313024
568965099	6	6	220.27	0.00911508	3.60713	WT	DlasB	PREDICTED: protein-L-isoaspartate(D-aspartate) O-methyltransferase isoform X1 [Mus musculus]	860313	1.11351e+06	529489	182125	304406	207460	617029	969099	808789	85312.3	304406	312236
755493439	1	1	39.46	0.0369607	3.58402	WT	DlasB	PREDICTED: dedicator of cytokinesis protein 10 isoform X2 [Mus musculus]	111476	90356.7	163893	39909.5	49287.3	12846.5	79951.8	78638.2	250345	18694.8	49287.3	19334.6
568976002	2	2	259.72	0.00442674	3.55323	WT	DlasB	PREDICTED: dual specificity protein phosphatase 3 isoform X1 [Mus musculus]	679092	939580	791954	240050	291431	146951	487054	817725	1.2097e+06	112446	291431	221167
27754056	3	2	176.47	0.0268546	3.54506	WT	DlasB	tubulin beta-6 chain [Mus musculus]	145784	107995	126228	30281.4	61751.5	15160.4	104558	93989.1	192813	14184.7	61751.5	22817
31981560	1	1	23.22	0.0150747	3.53038	WT	DlasB	stromal membrane-associated protein 2 [Mus musculus]	116298	58961	68100.7	27598.8	27550.8	13783.3	83410.4	51314.3	104023	12928	27550.8	20744.5
148698503	3	3	87.24	0.00250803	3.50738	WT	DlasB	mCG4207, isoform CRA_b, partial [Mus musculus]	81908	88301.7	69640.1	30861.6	20563.8	16959	58745.5	76849.8	106375	14456.4	20563.8	25523.9
148686945	4	4	128.06	0.0426307	3.50545	WT	DlasB	RIKEN cDNA 9030617O03, isoform CRA_b, partial [Mus musculus]	40649.6	37060.6	113534	15721.7	23863.3	14971.2	29154.5	32254.2	173421	7364.49	23863.3	22532.3
148702493	2	2	68.18	0.0203849	3.49693	WT	DlasB	tweety homolog 2 (Drosophila), partial [Mus musculus]	85734	104521	134581	26542.4	50595.4	15753.9	61489.6	90965.8	205571	12433.2	50595.4	23710.2
148681025	1	1	23.01	0.0303261	3.49692	WT	DlasB	mCG117418 [Mus musculus]	145483	314787	200905	100188	56792.3	32092.8	104342	273962	306880	46931	56792.3	48301
568949324	4	3	142.76	0.00185296	3.47761	WT	DlasB	PREDICTED: beta-arrestin-1 isoform X1 [Mus musculus]	52483.5	77642.8	85375.2	17738.1	21053.6	23176.6	37641.9	67573.3	130410	8309.03	21053.6	34881.8
126723792	3	3	107.66	0.0049742	3.47083	WT	DlasB	sorting nexin-27 isoform 1 [Mus musculus]	41931.8	35869.7	45863.3	10299.7	17142.2	8187.85	30074.1	31217.7	70055.7	4824.69	17142.2	12323.1
568948190	3	3	136.48	0.0242267	3.43872	WT	DlasB	PREDICTED: bifunctional polynucleotide phosphatase/kinase isoform X2 [Mus musculus]	125564	113725	144736	15581.7	51021.3	45073.5	90055.9	98975.7	221083	7298.93	51021.3	67837.5
118150658	10	9	538.56	0.00700908	3.43312	WT	DlasB	protein NDRG1 [Mus musculus]	2.60028e+06	1.94921e+06	2.7916e+06	443821	945175	749317	1.86496e+06	1.69642e+06	4.26414e+06	207898	945175	1.12775e+06
7106303	7	7	265.03	0.00730693	3.42838	WT	DlasB	EH domain-containing protein 1 [Mus musculus]	352890	297010	198850	78098.6	109892	59575.9	253098	258491	303741	36583.6	109892	89664.2
255918147	1	1	17.04	0.00359463	3.41089	WT	DlasB	protein NDRG3 isoform 1 [Mus musculus]	26392.2	26475.4	47108.3	10196.3	9681.8	9432.69	18928.9	23041.8	71957.4	4776.24	9681.8	14196.6
24418919	2	2	96.86	0.0468126	3.40762	WT	DlasB	glycogen phosphorylase, brain form [Mus musculus]	90785.4	86103.9	136810	15450	63242.2	13366.1	65112.6	74937	208977	7237.22	63242.2	20116.5
21489933	12	11	446.43	0.0160495	3.40669	WT	DlasB	mitogen-activated protein kinase 3 [Mus musculus]	733375	736812	735733	368314	158299	120914	525986	641255	1.12382e+06	172528	158299	181981
356991161	6	6	330.49	0.00260827	3.40446	WT	DlasB	cytosolic 5'-nucleotidase 3A isoform 2 [Mus musculus]	705799	756553	810790	182204	310194	175298	506209	658435	1.23847e+06	85349.5	310194	263831
31982028	7	7	317.09	0.0156775	3.4014	WT	DlasB	ras suppressor protein 1 [Mus musculus]	2.73223e+06	2.49021e+06	2.2412e+06	352916	939343	902027	1.95959e+06	2.16726e+06	3.42341e+06	165316	939343	1.35759e+06
74150721	28	28	1987.14	0.0359012	3.38608	WT	DlasB	unnamed protein product [Mus musculus]	2.44772e+07	2.66812e+07	1.06583e+07	4.94879e+06	9.35531e+06	3.95204e+06	1.75554e+07	2.32209e+07	1.62805e+07	2.31815e+06	9.35531e+06	5.94799e+06
226443091	2	1	78.2	0.0340546	3.37845	WT	DlasB	heterogeneous nuclear ribonucleoprotein A0 [Mus musculus]	25058.3	14472.8	15852.3	3991.16	9787.68	2614.33	17972.2	12595.8	24214.3	1869.57	9787.68	3934.67
148689230	2	2	108.24	0.00192375	3.35801	WT	DlasB	mitogen-activated protein kinase-activated protein kinase 3, isoform CRA_c, partial [Mus musculus]	65102.9	75071.9	75661.5	16402	28487.8	19385.2	46692.7	65335.8	115572	7683.17	28487.8	29175.5
148706470	11	11	626	0.0111335	3.35702	WT	DlasB	xanthine dehydrogenase, isoform CRA_a, partial [Mus musculus]	551303	384475	442044	77387.3	187447	145596	395402	334612	675217	36250.4	187447	219128
13385778	1	1	34.55	0.0183068	3.35476	WT	DlasB	ubiquitin-conjugating enzyme E2 R2 [Mus musculus]	91674.1	123637	86643.6	47550.4	26675.7	15781.5	65749.9	107602	132347	22273.9	26675.7	23751.9
313760674	2	2	65.86	0.0414732	3.34737	WT	DlasB	serine/threonine-protein kinase N1 isoform 1 [Mus musculus]	45491.9	31221.8	48707.5	17394.3	15566.7	4507.57	32627.4	27172.6	74400.2	8147.99	15566.7	6784.08
160333430	3	3	211.74	0.00700857	3.345	WT	DlasB	proteasome assembly chaperone 4 isoform b [Mus musculus]	237018	253754	271219	72338.2	108887	46575.1	169992	220845	414285	33885.2	108887	70097.5
148681362	5	5	177.82	0.0227683	3.27593	WT	DlasB	mCG140375 [Mus musculus]	58826.8	22061.6	29904.5	9376.02	13520	10924.3	42191.4	19200.4	45678.8	4391.99	13520	16441.5
6755228	3	3	128.73	0.0337059	3.25426	WT	DlasB	tyrosine-protein phosphatase non-receptor type 11 isoform a [Mus musculus]	127062	125976	164265	46929.5	64451.5	16852	91130.7	109638	250913	21983.1	64451.5	25363
893548269	5	5	152.05	0.0119936	3.2496	WT	DlasB	protein kinase C delta type isoform 1 [Mus musculus]	119464	76144.6	97438.7	39155.5	33516.8	17507.1	85681.4	66269.3	148837	18341.5	33516.8	26349
170932536	3	3	113.82	0.0104919	3.2293	WT	DlasB	ATP-dependent RNA helicase DDX19A [Mus musculus]	594572	489246	368615	183384	175009	91374.4	426435	425795	563056	85902.4	175009	137522
22122387	3	3	109.33	0.00674218	3.22359	WT	DlasB	cystathionine gamma-lyase [Mus musculus]	50739.9	48259.9	94623.5	20929.3	19641.5	19493.7	36391.4	42001.1	144536	9803.87	19641.5	29338.9
576080555	7	7	542.54	0.0331783	3.21195	WT	DlasB	glyceraldehyde-3-phosphate dehydrogenase isoform 1 [Mus musculus]	6.10292e+06	4.29963e+06	1.12537e+07	1.41262e+06	2.47169e+06	2.8581e+06	4.3771e+06	3.74201e+06	1.719e+07	661709	2.47169e+06	4.30156e+06
193422	2	2	85.3	0.0260596	3.20458	WT	DlasB	galactose-1-phosphate uridyl transferase [Mus musculus]	48174.4	36632.4	94903.4	14909.3	24472.5	16697.4	34551.3	31881.5	144964	6983.92	24472.5	25130.3
148696488	6	5	316.81	0.00145262	3.19511	WT	DlasB	destrin, isoform CRA_b [Mus musculus]	2.05217e+06	1.2923e+06	1.64808e+06	500251	584936	477372	1.47184e+06	1.1247e+06	2.51743e+06	234332	584936	718465
6746357	11	11	644.62	0.0152138	3.1862	WT	DlasB	peroxisomal membrane protein 20 [Mus musculus]	8.25958e+06	7.34115e+06	4.93389e+06	2.64516e+06	2.56103e+06	1.23868e+06	5.92388e+06	6.38907e+06	7.53647e+06	1.23907e+06	2.56103e+06	1.86427e+06
6680083	14	13	677.82	0.0194433	3.14672	WT	DlasB	growth factor receptor-bound protein 2 [Mus musculus]	2.60498e+06	4.46052e+06	2.10114e+06	967321	1.29502e+06	650735	1.86832e+06	3.88203e+06	3.20947e+06	453120	1.29502e+06	979383
34784364	2	2	48.21	0.0395687	3.12632	WT	DlasB	CDNA sequence BC057170 [Mus musculus]	158358	210559	272423	115826	59182.6	30134	113576	183251	416123	54256	59182.6	45352.9
755520643	3	3	119.56	0.00507167	3.1078	WT	DlasB	PREDICTED: apoptosis regulator BAX isoform X2 [Mus musculus]	134896	86064.9	137227	43551.4	42733.9	28969.1	96749.4	74903.1	209612	20400.7	42733.9	43599.7
1478205	3	3	176.35	0.0133974	3.08645	WT	DlasB	PNG protein [Mus musculus]	218113	329797	153864	90251.3	79997.6	57123.5	156434	287025	235025	42276.3	79997.6	85973.3
148678879	6	6	406.15	0.0150026	3.0594	WT	DlasB	heme oxygenase (decycling) 1, partial [Mus musculus]	692361	557413	1.27563e+06	272275	312881	240301	496571	485122	1.94851e+06	127541	312881	361664
9625037	4	4	174.13	0.000572143	3.00148	WT	DlasB	rho-related GTP-binding protein RhoG precursor [Mus musculus]	196957	262594	222628	72131.3	68375.4	86773.5	141260	228538	340061	33788.4	68375.4	130598
148681465	19	19	745.62	0.0147345	2.93105	WT	DlasB	EF hand domain containing 2 [Mus musculus]	651665	1.03124e+06	634279	356993	263087	170486	467383	897499	968854	167225	263087	256589
55153885	23	22	1432.41	0.00287532	2.93057	WT	DlasB	Glyceraldehyde-3-phosphate dehydrogenase [Mus musculus]	6.4936e+07	4.57808e+07	5.05751e+07	2.14469e+07	1.95774e+07	1.40133e+07	4.6573e+07	3.98435e+07	7.72529e+07	1.00463e+07	1.95774e+07	2.10907e+07
100818161	4	4	170.43	0.0430509	2.90186	WT	DlasB	rap1 GTPase-GDP dissociation stimulator 1 isoform a [Mus musculus]	185200	132511	223811	27003.4	89700.5	69907.9	132828	115325	341868	12649.1	89700.5	105214
148709445	2	2	74.51	0.0301832	2.88816	WT	DlasB	PRP19/PSO4 pre-mRNA processing factor 19 homolog (S. cerevisiae), isoform CRA_a, partial [Mus musculus]	59848.8	60687.9	69936.9	15987.8	38417.3	11544.8	42924.4	52817.3	106828	7489.13	38417.3	17375.4
30794432	1	1	26.48	0.00981161	2.88232	WT	DlasB	charged multivesicular body protein 2b [Mus musculus]	49490.7	57523.1	71302.4	14457	17925.2	29483.4	35495.4	50062.9	108914	6772.06	17925.2	44373.7
148693971	5	5	274.25	0.00565739	2.87604	WT	DlasB	c-src tyrosine kinase, isoform CRA_a, partial [Mus musculus]	473789	625121	769816	184236	278577	186944	339808	544049	1.17589e+06	86301.3	278577	281358
9789881	5	5	272.46	0.0452597	2.87173	WT	DlasB	ADP-ribosylation factor-like protein 3 [Mus musculus]	215194	288399	279983	159420	74988.4	38450	154340	250996	427671	74676.6	74988.4	57868.8
255308899	7	7	239.93	0.0441865	2.87162	WT	DlasB	60S ribosomal protein L3 [Mus musculus]	113748	90844.5	90708.9	14136.1	58400.8	30297.6	81581.6	79062.8	138557	6621.75	58400.8	45599.1
148709395	2	2	61.27	0.0487252	2.8622	WT	DlasB	flap structure specific endonuclease 1, isoform CRA_b, partial [Mus musculus]	739929	566147	339921	111588	324730	138762	530688	492723	519226	52271.2	324730	208843
10092608	6	6	367.01	0.0198324	2.86042	WT	DlasB	glutathione S-transferase P 1 [Mus musculus]	4.66983e+06	8.10139e+06	7.943e+06	2.01239e+06	3.52971e+06	1.69958e+06	3.34927e+06	7.05072e+06	1.21328e+07	942661	3.52971e+06	2.55795e+06
19527388	8	7	460.65	0.0191404	2.8559	WT	DlasB	ubiquitin thioesterase OTUB1 [Mus musculus]	1.9052e+06	2.73165e+06	1.68326e+06	1.01558e+06	758672	438746	1.36643e+06	2.37738e+06	2.57116e+06	475727	758672	660332
148670273	5	5	285.09	0.0112759	2.83898	WT	DlasB	expressed sequence AI314180, isoform CRA_a, partial [Mus musculus]	116785	79281	153720	50734.5	39762.9	32711	83759.7	68999	234806	23765.5	39762.9	49231.5
6754632	8	8	415.8	0.0451778	2.83261	WT	DlasB	mitogen-activated protein kinase 1 [Mus musculus]	870089	1.00933e+06	815492	445636	381954	123799	624040	878433	1.24566e+06	208748	381954	186323
568910368	4	4	182.67	0.0335651	2.82231	WT	DlasB	PREDICTED: UDP-N-acetylhexosamine pyrophosphorylase isoform X2 [Mus musculus]	292498	298140	647744	147985	186745	104053	209784	259474	989422	69320.6	186745	156604
6681137	12	11	1028.49	0.0321328	2.8107	WT	DlasB	acyl-CoA-binding protein isoform 2 [Mus musculus]	2.16775e+07	3.572e+07	1.31614e+07	7.91167e+06	9.57644e+06	7.61557e+06	1.55474e+07	3.10874e+07	2.0104e+07	3.70605e+06	9.57644e+06	1.14618e+07
568996375	11	11	344.92	0.00802949	2.80833	WT	DlasB	PREDICTED: dynamin-1-like protein isoform X1 [Mus musculus]	80430.8	77087.3	139649	40322.2	33270	32224	57686.1	67089.8	213313	18888	33270	48498.5
568920383	2	2	66.82	0.0226486	2.8039	WT	DlasB	PREDICTED: tumor protein D54 isoform X1 [Mus musculus]	184070	229774	210197	37892.5	101140	83529.2	132018	199975	321074	17749.9	101140	125715
148690637	9	9	510.26	0.0153507	2.78584	WT	DlasB	mitogen activated protein kinase 14, isoform CRA_a, partial [Mus musculus]	350645	406440	654647	164675	218400	123677	251487	353729	999967	77138.3	218400	186139
33468857	8	8	801.83	0.0146953	2.78493	WT	DlasB	histidine triad nucleotide-binding protein 1 [Mus musculus]	1.53392e+07	1.14994e+07	1.07086e+07	6.62026e+06	3.89243e+06	2.96959e+06	1.10015e+07	1.00081e+07	1.63573e+07	3.10112e+06	3.89243e+06	4.46936e+06
26341312	5	4	321.55	0.0169182	2.78479	WT	DlasB	unnamed protein product [Mus musculus]	598616	607214	892276	330360	271568	151489	429336	528464	1.36294e+06	154750	271568	227997
148693071	5	5	196.69	0.00312613	2.77862	WT	DlasB	RIKEN cDNA 4931406C07, isoform CRA_b, partial [Mus musculus]	274030	353179	296814	142417	103257	86873	196538	307375	453381	66712	103257	130748
148670589	2	2	63.47	0.0109326	2.74939	WT	DlasB	RAB5C, member RAS oncogene family, isoform CRA_b, partial [Mus musculus]	586344	534479	576329	247188	247718	122378	420534	465162	880337	115790	247718	184183
568915051	15	14	842.12	0.0334993	2.748	WT	DlasB	PREDICTED: biliverdin reductase A isoform X2 [Mus musculus]	3.33613e+06	2.58996e+06	4.23019e+06	620555	1.70595e+06	1.36938e+06	2.39272e+06	2.25407e+06	6.46157e+06	290686	1.70595e+06	2.06097e+06
568909391	2	2	35.4	0.00464814	2.74749	WT	DlasB	PREDICTED: selenocysteine lyase isoform X2 [Mus musculus]	117105	140794	147157	38586.7	66378.9	42461.7	83989.1	122534	224781	18075.1	66378.9	63906.6
21313144	5	5	248.05	0.0188068	2.73295	WT	DlasB	obg-like ATPase 1 isoform a [Mus musculus]	874825	787108	825338	163759	415424	330922	627437	685028	1.2607e+06	76709.3	415424	498051
755552025	8	8	318.45	0.0183334	2.73283	WT	DlasB	PREDICTED: bridging integrator 2 isoform X1 [Mus musculus]	739634	472063	460548	297727	169740	144443	530476	410841	703483	139464	169740	217393
13384778	8	8	816.42	0.00208966	2.72138	WT	DlasB	6-phosphogluconolactonase isoform 1 [Mus musculus]	3.82728e+06	4.55492e+06	4.35292e+06	1.42937e+06	1.98251e+06	1.26778e+06	2.74498e+06	3.96419e+06	6.64904e+06	669560	1.98251e+06	1.90807e+06
157951598	4	4	133.74	0.0276942	2.72113	WT	DlasB	calpain-2 catalytic subunit [Mus musculus]	181813	198531	321708	124959	79892.4	53147.7	130399	172783	491405	58534.5	79892.4	79989.5
21703764	3	3	97.77	0.036309	2.71945	WT	DlasB	beta-lactamase-like protein 2 [Mus musculus]	137832	138986	129000	83831.7	41617.4	23778.9	98855.2	120961	197046	39269.1	41617.4	35788.2
148697576	4	4	172.71	0.0234265	2.7152	WT	DlasB	RIKEN cDNA 2410104I19, isoform CRA_d, partial [Mus musculus]	107617	101918	222280	61457.3	48750.7	48828.4	77184.6	88700.3	339531	28788.3	48750.7	73488.8
755503682	3	3	160.87	0.0197652	2.70652	WT	DlasB	PREDICTED: GMP synthase [glutamine-hydrolyzing] isoform X1 [Mus musculus]	180573	203953	331488	77094.9	122473	64983.7	129509	177502	506345	36113.4	122473	97803.2
148693525	14	14	671.18	0.00635966	2.70501	WT	DlasB	loss of heterozygosity, 11, chromosomal region 2, gene A homolog (human), isoform CRA_b, partial [Mus musculus]	1.07106e+06	1.28173e+06	1.44422e+06	516189	564800	322710	768182	1.1155e+06	2.20604e+06	241797	564800	485692
70778976	37	37	2365.46	0.00571942	2.69804	WT	DlasB	phosphoglycerate kinase 1 [Mus musculus]	1.28298e+07	1.01896e+07	1.51876e+07	4.26156e+06	6.12281e+06	3.77666e+06	9.2017e+06	8.86814e+06	2.31989e+07	1.99624e+06	6.12281e+06	5.68403e+06
13384798	1	1	24.87	0.0210942	2.6936	WT	DlasB	EKC/KEOPS complex subunit Lage3 [Mus musculus]	73563.5	84727.2	84449.8	40250.7	33913	15953.9	52760.7	73738.8	128996	18854.6	33913	24011.3
62948125	11	11	803.23	0.0347165	2.67904	WT	DlasB	Chaperonin containing Tcp1, subunit 6a (zeta) [Mus musculus]	741991	552982	1.40839e+06	290714	398046	320318	532166	481266	2.15129e+06	136179	398046	482092
568972933	3	2	117.95	0.0191347	2.6697	WT	DlasB	PREDICTED: clathrin interactor 1 isoform X1 [Mus musculus]	77741.6	96983.3	104808	53554.6	28848.8	22302.3	55757.4	84405.5	160093	25086.5	28848.8	33566
225543424	11	11	527.56	0.0111961	2.64845	WT	DlasB	rho GTPase-activating protein 1 isoform 1 [Mus musculus]	343825	269444	478275	104315	167980	139850	246596	234500	730561	48864	167980	210481
6754982	8	8	426.62	0.0362959	2.647	WT	DlasB	bifunctional 3'-phosphoadenosine 5'-phosphosulfate synthase 1 isoform a [Mus musculus]	356548	267683	256584	60443.6	185993	86323.2	255721	232967	391930	28313.5	185993	129920
568924220	2	2	98.86	0.0146423	2.6423	WT	DlasB	PREDICTED: ubiquitin-associated protein 2-like isoform X2 [Mus musculus]	78016	55849.6	42532.7	21650.3	28480.8	16628.4	55954.1	48606.5	64968.3	10141.6	28480.8	25026.5
22296603	1	1	82.17	0.0163139	2.64165	WT	DlasB	COMM domain-containing protein 3 [Mus musculus]	53097.4	41956.3	60516.6	15445	29377.6	14068.8	38082.2	36514.9	92438.5	7234.86	29377.6	21174.2
22267440	7	7	467.04	0.000837444	2.62837	WT	DlasB	osteoclast-stimulating factor 1 [Mus musculus]	4.5563e+06	5.42229e+06	5.08465e+06	1.92591e+06	2.2121e+06	1.59301e+06	3.26784e+06	4.71907e+06	7.76675e+06	902149	2.2121e+06	2.39755e+06
200065	20	20	1281.96	0.0299567	2.62586	WT	DlasB	neuroleukin [Mus musculus domesticus]	4.79267e+06	4.33676e+06	9.27526e+06	1.99457e+06	3.07629e+06	1.93816e+06	3.43737e+06	3.77432e+06	1.41679e+07	934311	3.07629e+06	2.91701e+06
13507630	1	1	53.14	0.0158264	2.5962	WT	DlasB	monocarboxylate transporter 4 [Mus musculus]	72092.9	52264	91760.1	27248.7	36160.8	19834.1	51706	45485.9	140163	12764.1	36160.8	29851.2
19525729	2	2	97.26	0.0307848	2.59437	WT	DlasB	lambda-crystallin homolog [Mus musculus]	183755	212578	327602	133732	88005.5	57303	131792	185009	500408	62643.7	88005.5	86243.4
31543902	8	8	411.83	6.34252e-05	2.58962	WT	DlasB	thioredoxin-like protein 1 [Mus musculus]	1.0312e+06	1.15364e+06	1.23841e+06	433279	439004	449632	739592	1.00402e+06	1.89167e+06	202960	439004	676715
56550045	12	12	580.03	0.00780033	2.58782	WT	DlasB	tyrosine-protein kinase SYK [Mus musculus]	1.04802e+06	722608	1.08733e+06	382240	446559	275589	751654	628893	1.66089e+06	179052	446559	414773
74181576	5	5	255.32	0.00883047	2.58493	WT	DlasB	unnamed protein product [Mus musculus]	203273	115331	195735	66679.2	73254.9	59041.6	145790	100374	298983	31234.4	73254.9	88860.1
118150664	2	2	61.62	0.0209431	2.55833	WT	DlasB	serine/threonine-protein kinase 3 [Mus musculus]	62902.1	42336.1	67575.3	14555.7	22178.8	30814.9	45114.2	36845.5	103221	6818.31	22178.8	46377.7
148693365	2	2	37.21	0.0183113	2.55597	WT	DlasB	thymocyte nuclear protein 1, isoform CRA_a, partial [Mus musculus]	119348	151402	194357	53994.8	85637.2	42336.7	85598	131767	296878	25292.7	85637.2	63718.6
6755566	9	9	289.83	0.0192061	2.54694	WT	DlasB	Na(+)/H(+) exchange regulatory cofactor NHE-RF1 [Mus musculus]	1.28802e+06	658440	1.17992e+06	322688	450434	454382	923783	573046	1.80231e+06	151156	450434	683864
148681148	3	3	122.69	0.0480277	2.54214	WT	DlasB	RIKEN cDNA 0610010K06, isoform CRA_b [Mus musculus]	166545	169146	360752	123914	86533.7	63511.5	119448	147209	551045	58045	86533.7	95587.6
148667234	7	7	300.58	0.0113294	2.52502	WT	DlasB	BH3 interacting domain death agonist, isoform CRA_a, partial [Mus musculus]	738493	721847	466359	272684	302673	187687	529658	628230	712359	127733	302673	282478
114326546	27	27	1809.85	0.00637633	2.52269	WT	DlasB	phosphoglycerate mutase 1 [Mus musculus]	1.94432e+07	2.14059e+07	3.02097e+07	1.02586e+07	1.05225e+07	7.38674e+06	1.39449e+07	1.86298e+07	4.6145e+07	4.80542e+06	1.05225e+07	1.11174e+07
293669	4	4	128.82	0.0317039	2.50805	WT	DlasB	interferon-activatable protein [Mus musculus]	257273	197632	258667	113280	122092	49140.8	184520	172001	395112	53063.5	122092	73959
148671931	5	5	210.03	0.00148089	2.48688	WT	DlasB	Coenzyme A synthase, isoform CRA_a, partial [Mus musculus]	191799	175427	228827	81199.7	91084.8	67394.7	137561	152676	349530	38036.2	91084.8	101432
148664696	2	2	66.77	0.0343022	2.45061	WT	DlasB	mCG123916 [Mus musculus]	486044	458995	473373	199797	281373	97631.3	348598	399468	723072	93590.4	281373	146939
458706	7	7	287.08	0.0502081	2.44288	WT	DlasB	Stat3 [Mus musculus]	150764	114324	288394	59806.6	90245.6	76516.9	108130	99497.2	440518	28015.1	90245.6	115161
14149635	14	14	1045.14	0.00719546	2.44267	WT	DlasB	fatty acid-binding protein, adipocyte [Mus musculus]	7.87878e+06	8.99064e+06	1.3719e+07	4.12582e+06	4.45846e+06	3.9383e+06	5.65077e+06	7.82464e+06	2.09557e+07	1.93265e+06	4.45846e+06	5.92731e+06
568962960	1	1	21.07	0.0470664	2.43953	WT	DlasB	PREDICTED: inosine-5'-monophosphate dehydrogenase 2 isoform X1 [Mus musculus]	263083	149715	185491	43001.1	108600	93646.1	188687	130298	283336	20142.9	108600	140941
148674308	6	5	342.53	0.0317154	2.43066	WT	DlasB	transglutaminase 2, C polypeptide, isoform CRA_a, partial [Mus musculus]	218514	324589	503386	160259	117836	152441	156721	282493	768916	75070	117836	229431
37360414	3	3	105.21	0.0313696	2.42854	WT	DlasB	mKIAA1499 protein [Mus musculus]	183810	252877	282453	71651.9	154487	69982	131831	220081	431445	33563.8	154487	105326
148691785	4	4	134	0.0290872	2.4222	WT	DlasB	lymphocyte cytosolic protein 2, isoform CRA_d [Mus musculus]	195281	173005	165991	117995	56867.4	45713	140058	150568	253549	55272.1	56867.4	68800.1
10946986	5	5	170.58	0.0434775	2.41908	WT	DlasB	cAMP-regulated phosphoprotein 19 isoform 1 [Mus musculus]	949810	1.81727e+06	1.20581e+06	767927	545146	329246	681217	1.58159e+06	1.84187e+06	359719	545146	495528
13385854	9	9	385.49	0.037598	2.41555	WT	DlasB	peptidyl-prolyl cis-trans isomerase D [Mus musculus]	1.41229e+06	1.8768e+06	2.99279e+06	945970	1.06096e+06	593666	1.01291e+06	1.6334e+06	4.57145e+06	443119	1.06096e+06	893492
13539580	3	3	119.75	0.0178862	2.41502	WT	DlasB	diphosphomevalonate decarboxylase [Mus musculus]	84410.4	103372	170513	53504.3	44171.3	50685.9	60540.3	89965.9	260457	25062.9	44171.3	76284.4
23821758	10	10	581.08	0.0124724	2.4003	WT	DlasB	RecName: Full=UMP-CMP kinase; AltName: Full=Deoxycytidylate kinase; Short=CK; Short=dCMP kinase; AltName: Full=Nucleoside-diphosphate kinase; AltName: Full=Uridine monophosphate/cytidine monophosphate kinase; Short=UMP/CMP kinase; Short=UMP/CMPK	1.98083e+06	3.04225e+06	2.30762e+06	1.29083e+06	1.02495e+06	738296	1.42068e+06	2.6477e+06	3.52487e+06	604664	1.02495e+06	1.11117e+06
26333325	3	3	51.05	0.0119223	2.39999	WT	DlasB	unnamed protein product [Mus musculus]	188018	196049	186564	64651.9	114704	58407.5	134849	170623	284974	30284.8	114704	87905.8
11992399	2	2	57.74	0.0422504	2.39637	WT	DlasB	StAR-related protein 1-4E [Mus musculus]	70773.3	87722.6	77049.5	56102.9	22498.6	19690.9	50759.6	76345.8	117692	26280.2	22498.6	29635.7
15030162	4	4	221.17	0.01779	2.38366	WT	DlasB	Gbp2 protein [Mus musculus]	208442	123815	199777	97345.2	60488.9	65366.4	149497	107757	305158	45599.2	60488.9	98379.1
23956082	10	10	496.12	0.0486633	2.37883	WT	DlasB	60S ribosomal protein L5 [Mus musculus]	2.8829e+06	2.62481e+06	2.25732e+06	1.82778e+06	871258	565183	2.06765e+06	2.2844e+06	3.44803e+06	856186	871258	850624
12845923	3	3	154.08	0.0263881	2.36768	WT	DlasB	unnamed protein product [Mus musculus]	159504	303336	289868	132226	100966	84717.8	114399	263996	442771	61938.5	100966	127504
148665533	17	17	748.66	0.030454	2.35679	WT	DlasB	hematopoietic cell specific Lyn substrate 1, partial [Mus musculus]	1.57155e+06	1.59823e+06	1.2915e+06	860357	684914	347679	1.12714e+06	1.39096e+06	1.97275e+06	403015	684914	523272
110625624	16	16	1128.16	0.045174	2.34523	WT	DlasB	T-complex protein 1 subunit alpha isoform 1 [Mus musculus]	2.03062e+06	1.27533e+06	1.41312e+06	900363	751921	359918	1.45639e+06	1.10993e+06	2.15853e+06	421756	751921	541693
148707803	2	2	74.88	0.0270485	2.34264	WT	DlasB	minichromosome maintenance deficient 6 (MIS5 homolog, S. pombe) (S. cerevisiae), isoform CRA_a [Mus musculus]	173763	151751	293574	67040.5	106317	90912.5	124626	132070	448432	31403.7	106317	136827
226958349	20	20	1394.76	0.0282176	2.34036	WT	DlasB	triosephosphate isomerase [Mus musculus]	4.29354e+07	5.37218e+07	3.08183e+07	2.57082e+07	1.55955e+07	1.31647e+07	3.07939e+07	4.67546e+07	4.70746e+07	1.20425e+07	1.55955e+07	1.98134e+07
10119859	4	4	181.31	0.00243492	2.33638	WT	DlasB	Ras homolog [Mus musculus]	75764	72066.4	96576.1	35475	39604.7	29529.5	54338.9	62720.1	147519	16617.5	39604.7	44443.1
6679245	1	1	39.7	0.0169752	2.33544	WT	DlasB	retinal rod rhodopsin-sensitive cGMP 3',5'-cyclic phosphodiesterase subunit delta [Mus musculus]	206850	254006	197123	116818	105478	59440.5	148356	221064	301104	54720.8	105478	89460.5
116517301	10	10	556.43	0.00545042	2.32884	WT	DlasB	polypyrimidine tract-binding protein 1 isoform 1 [Mus musculus]	1.26606e+06	801305	900448	472348	425036	376992	908036	697383	1.37543e+06	221261	425036	567389
148673911	11	10	673.64	0.0189408	2.32767	WT	DlasB	mCG144566, partial [Mus musculus]	2.09283e+06	1.79624e+06	2.04138e+06	1.25649e+06	581288	710029	1.50101e+06	1.56329e+06	3.11819e+06	588574	581288	1.06862e+06
261862339	8	8	488.43	0.021683	2.27177	WT	DlasB	RNA-binding protein 3 isoform 2 [Mus musculus]	2.81814e+06	2.04214e+06	2.38568e+06	1.55514e+06	855634	778794	2.02121e+06	1.77729e+06	3.64411e+06	728473	855634	1.17212e+06
28892859	3	3	134.77	0.0437661	2.27004	WT	DlasB	fructose-2,6-bisphosphatase TIGAR [Mus musculus]	295119	200227	465340	126346	172150	124705	211663	174259	710801	59184.2	172150	187686
4507791	3	3	121.62	0.0481668	2.24845	WT	DlasB	NEDD8-conjugating enzyme Ubc12 [Homo sapiens]	358892	466239	353436	231588	203786	88793.7	257403	405772	539870	108483	203786	133638
13994195	3	3	100.68	0.0062054	2.24701	WT	DlasB	serine/threonine-protein phosphatase PP1-alpha catalytic subunit [Mus musculus]	478677	598403	445578	279626	180217	217795	343314	520796	680616	130985	180217	327791
27532955	4	3	166.84	0.0478747	2.23944	WT	DlasB	ribulose-phosphate 3-epimerase isoform 2 [Mus musculus]	331798	452112	405993	258708	179639	92992.7	237970	393478	620150	121186	179639	139958
569000041	1	1	50.71	0.041296	2.23298	WT	DlasB	PREDICTED: dipeptidyl peptidase 9 isoform X2 [Mus musculus]	112999	120618	152234	44995.6	91767.3	36033.6	81044.8	104975	232535	21077.2	91767.3	54232.1
16716467	9	9	469.23	0.0280017	2.20264	WT	DlasB	sialic acid synthase [Mus musculus]	927824	1.26372e+06	1.74011e+06	442365	638357	704253	665448	1.09983e+06	2.658e+06	207216	638357	1.05993e+06
551032848	3	3	142.75	0.036647	2.1985	WT	DlasB	interferon gamma inducible protein 47 [Mus musculus molossinus]	371489	370331	320331	225502	168071	89553.6	266437	322302	489303	105631	168071	134782
26345686	8	8	360.53	0.00202069	2.18777	WT	DlasB	unnamed protein product [Mus musculus]	4.04194e+06	2.97767e+06	4.04768e+06	1.62144e+06	1.62802e+06	1.80924e+06	2.89893e+06	2.59149e+06	6.18278e+06	759530	1.62802e+06	2.72298e+06
21703922	7	6	352.69	0.0112053	2.17639	WT	DlasB	serine/threonine-protein kinase 24 [Mus musculus]	651328	517910	622169	367011	245532	210564	467141	450742	950356	171918	245532	316908
13385044	2	2	70.93	0.043553	2.17256	WT	DlasB	60S ribosomal protein L35 [Mus musculus]	485349	336493	514168	300636	187023	127289	348099	292853	785386	140826	187023	191575
11527222	5	5	306.09	0.0477845	2.17208	WT	DlasB	high mobility group protein B2 [Mus musculus]	1.18746e+06	1.0478e+06	963121	810475	354115	307911	851664	911911	1.47116e+06	379650	354115	463419
33859662	11	11	757.03	0.0117779	2.16781	WT	DlasB	synaptic vesicle membrane protein VAT-1 homolog [Mus musculus]	1.93557e+06	1.96871e+06	1.7834e+06	1.13628e+06	877943	609473	1.38822e+06	1.71339e+06	2.72412e+06	532267	877943	917283
569001669	4	4	148.78	0.0224378	2.15839	WT	DlasB	PREDICTED: ran-binding protein 3 isoform X3 [Mus musculus]	223658	235423	289168	161302	106960	78408.8	160411	204891	441702	75558.4	106960	118009
145579195	3	3	99.98	0.0150021	2.13601	WT	DlasB	Chain A, Structure Of The Oncoprotein Gankyrin In Complex With S6 Atpase Of The 26s Proteasome	68437.7	88914.7	99194.2	29557.2	50005.6	40542.6	49084.5	77383.3	151518	13845.4	50005.6	61018.3
568968526	1	1	39.46	0.0179465	2.1253	WT	DlasB	PREDICTED: minor histocompatibility protein HA-1 isoform X1 [Mus musculus]	85343.3	66121.1	65863.1	43046.7	35881.3	23329.2	61209.4	57545.8	100605	20164.3	35881.3	35111.4
755556338	5	5	269.01	0.0369263	2.12014	WT	DlasB	PREDICTED: serine/threonine-protein phosphatase 2A 56 kDa regulatory subunit delta isoform isoform X1 [Mus musculus]	380942	376866	478322	261375	208118	113547	273217	327990	730631	122435	208118	170893
148676526	6	6	235.55	0.039086	2.11666	WT	DlasB	protein phosphatase 2A, regulatory subunit B (PR 53), isoform CRA_b, partial [Mus musculus]	589671	399347	832888	344101	277648	238998	422920	347555	1.27223e+06	161186	277648	359702
148664655	2	2	148.87	0.0226089	2.1079	WT	DlasB	StAR-related lipid transfer (START) domain containing 4 [Mus musculus]	218882	221462	210776	122619	63696.5	122580	156985	192741	321958	57438	63696.5	184488
51773475	1	1	33.5	0.0438983	2.09076	WT	DlasB	ubiquitin-like protein GDX [Mus musculus]	113661	137293	153198	78555.7	78487	36260.7	81519.5	119487	234008	36797.7	78487	54573.9
148702862	44	44	2360.55	0.0380093	2.07667	WT	DlasB	fatty acid synthase, isoform CRA_b [Mus musculus]	2.50915e+06	1.6402e+06	1.75889e+06	1.14926e+06	1.09539e+06	600420	1.7996e+06	1.42748e+06	2.68669e+06	538343	1.09539e+06	903658
19527168	3	3	108.17	0.027555	2.07176	WT	DlasB	PC4 and SFRS1-interacting protein isoform 1 [Mus musculus]	445301	527725	431487	242505	293716	141710	319376	459284	659092	113596	293716	213280
387402	4	4	143.72	0.0387142	2.06477	WT	DlasB	leukocyte common antigen, partial [Mus musculus]	135821	65608.9	93454.4	46271.9	55399	41146.2	97413	57100	142751	21675.1	55399	61926.8
26324898	39	39	2369.76	0.0425128	2.05753	WT	DlasB	unnamed protein product [Mus musculus]	8.65028e+06	9.75552e+06	1.32833e+07	5.30465e+06	6.86994e+06	3.22694e+06	6.2041e+06	8.49032e+06	2.02902e+07	2.48485e+06	6.86994e+06	4.85668e+06
1655901	2	2	76.19	0.0185462	2.04911	WT	DlasB	elav G homolog [Mus musculus]	198362	178468	183904	121894	89449.5	62303.7	142268	155323	280912	57098.7	89449.5	93769.6
9790069	13	12	703.98	0.0191552	2.04299	WT	DlasB	spliceosome RNA helicase Ddx39b [Mus musculus]	1.70231e+06	1.20967e+06	1.39772e+06	891301	713034	505172	1.22092e+06	1.05279e+06	2.13501e+06	417511	713034	760306
21450053	12	12	836.98	0.0401467	2.04037	WT	DlasB	protein FAM49B [Mus musculus]	2.70281e+06	1.74063e+06	3.47722e+06	1.57828e+06	1.19486e+06	1.10882e+06	1.93849e+06	1.51489e+06	5.31141e+06	739313	1.19486e+06	1.66882e+06
148691289	29	29	1958.96	0.00108467	2.03823	WT	DlasB	tubulin, beta 5, partial [Mus musculus]	1.41194e+07	1.4851e+07	1.36044e+07	8.04049e+06	6.76511e+06	6.08257e+06	1.01266e+07	1.2925e+07	2.07805e+07	3.76639e+06	6.76511e+06	9.15452e+06
110625979	17	16	896.37	0.00549698	2.02977	WT	DlasB	elongation factor 1-gamma [Mus musculus]	4.16634e+06	3.7393e+06	5.65124e+06	2.24905e+06	2.32613e+06	2.10384e+06	2.98816e+06	3.25434e+06	8.63221e+06	1.05352e+06	2.32613e+06	3.16637e+06
26346452	5	5	247.58	0.046129	2.0297	WT	DlasB	unnamed protein product [Mus musculus]	304335	353754	619907	229315	225200	175134	218273	307876	946901	107418	225200	263584
12963655	2	2	85.64	0.0236541	2.0291	WT	DlasB	60S ribosomal protein L38 [Mus musculus]	267125	269599	246547	134307	168585	83127.5	191586	234635	376599	62913.4	168585	125110
148698933	22	22	1054.69	0.040845	2.02485	WT	DlasB	phosphoglucomutase 2 [Mus musculus]	735086	648910	1.30267e+06	469543	463091	394211	527214	564752	1.98981e+06	219947	463091	593304
12843390	26	22	1518.12	0.00559236	2.01384	WT	DlasB	unnamed protein product [Mus musculus]	3.76735e+06	4.73878e+06	5.63028e+06	2.51988e+06	2.38007e+06	2.11969e+06	2.702e+06	4.12421e+06	8.6002e+06	1.18038e+06	2.38007e+06	3.19023e+06
767806534	3	3	139.35	0.0382109	2.00574	WT	DlasB	phosphotriesterase-related protein isoform 1 [Mus musculus]	77728.5	124792	117936	70192.7	51615.9	37960.8	55748	108607	180146	32880.3	51615.9	57132.6
14141168	4	4	358.81	0.0306418	2.00193	WT	DlasB	poly(rC)-binding protein 2 isoform a [Homo sapiens]	691934	785452	1.06005e+06	547938	420505	299051	496265	683587	1.61922e+06	256669	420505	450084
									WT			DlasB			WT			DlasB
