# Supplementary material for: Pseudomonas aeruginosa LasB Subverts Alveolar Macrophage Activity by Interfering With Bacterial Killing Through Downregulation of Innate Immune Defense, Reactive Oxygen Species Generation, and Complement Activation
Source: Front Immunol. 2018 Jul 23;9:1675. doi: 10.3389/fimmu.2018.01675 (PMC6064941; doi:10.3389/fimmu.2018.01675)
Supplement: Supplementary file 1 [file Data_Sheet_1.zip › 07-12-2018_10.3389-fimmu.2018.01675/Figure_S6.XLSX]

## Sheet: Feuil1
Figure S6: dLasBp0-PAO1-MPI>WTp0-PAO1-MPI									1727008-Q2	1727008-Q5	1727008-Q7	1727008-Q3	1727008-Q6	1727008-Q8	1727008-Q2	1727008-Q5	1727008-Q7	1727008-Q3	1727008-Q6	1727008-Q8
Accession	Peptide count	Unique peptides	Confidence score	Anova (p)	Max fold change	Highest mean condition	Lowest mean condition	Description
148673120	1	1	4.66	0.0248704	19.1095	DlasB	WT	mCG147132 [Mus musculus]	496076	289289	108970	2.47125e+06	1.63599e+06	1.29831e+07	355793	251771	166450	1.1576e+06	1.63599e+06	1.95401e+07
46560570	1	1	34.29	0.0438729	17.9273	DlasB	WT	ephrin-A5 isoform 1 precursor [Mus musculus]	1591.49	10128	8952.55	19054.6	155010	196529	1141.44	8814.5	13674.9	8925.69	155010	295785
6652948	1	1	19.08	0.0551504	11.5411	DlasB	WT	interleukin 12b p40 subunit [Mus musculus]	4675.23	319.316	5685.9	13161.5	64930.5	45172.4	3353.14	277.904	8685.15	6165.23	64930.5	67986.3
972853972	10	10	583.82	0.0018818	7.493	DlasB	WT	TPA: tumor necrosis factor ligand 1f [Mus musculus]	1.22416e+06	1.99802e+06	2.86398e+06	1.80058e+07	1.14354e+07	1.61624e+07	877987	1.73889e+06	4.3747e+06	8.43444e+06	1.14354e+07	2.43251e+07
568915863	2	2	56.17	0.0196565	6.73559	DlasB	WT	PREDICTED: endothelial protein C receptor isoform X1 [Mus musculus]	28422.5	8686.79	37671	253306	155081	95302.3	20385	7560.19	57542.1	118656	155081	143434
6678077	2	2	51.46	0.0228696	4.94923	DlasB	WT	SPARC precursor [Mus musculus]	59857.9	33079.1	84951.2	206982	170501	502927	42930.9	28789	129762	96956.1	170501	756926
6755442	2	2	79.43	6.04125e-05	4.91195	DlasB	WT	syndecan-4 precursor [Mus musculus]	54738.8	72243.5	67375.5	303447	310694	340536	39259.4	62874.2	102915	142143	310694	512522
7305181	2	2	88.25	0.0380183	4.56119	DlasB	WT	cytokine receptor common subunit gamma isoform a precursor [Mus musculus]	28965.5	49119.5	38900.5	311595	149823	72175.4	20774.4	42749.1	59420.1	145960	149823	108627
11762010	8	8	486.55	0.004342	4.20066	DlasB	WT	cystatin C precursor [Mus musculus]	1.09933e+06	2.00526e+06	1.15658e+06	7.72061e+06	4.47024e+06	5.70889e+06	788458	1.7452e+06	1.76666e+06	3.61655e+06	4.47024e+06	8.59212e+06
192281	1	1	64.38	0.00672363	3.71186	DlasB	WT	complement 3, partial [Mus musculus]	4.23544e+06	5.45259e+06	5.31849e+06	2.2015e+07	2.25854e+07	1.11016e+07	3.03772e+06	4.74544e+06	8.12393e+06	1.03125e+07	2.25854e+07	1.67084e+07
11464979	4	4	129.58	0.00148857	3.70043	DlasB	WT	metalloproteinase inhibitor 2 precursor [Rattus norvegicus]	20967.5	21967.2	32233	103043	74987.6	100122	15038.2	19118.3	49235.5	48268.4	74987.6	150688
148665854	2	1	62.43	0.00199754	3.46802	DlasB	WT	stress 70 protein chaperone, microsome-associated, human homolog, isoform CRA_a [Mus musculus]	35939.8	33227.6	53129.7	145264	162434	116431	25776.5	28918.3	81155	68045.8	162434	175234
34328108	2	2	88.94	0.0316931	3.24771	DlasB	WT	collagen alpha-1(I) chain preproprotein [Mus musculus]	4547.55	17736.7	9426.36	34955.8	28207.3	39823.9	3261.56	15436.4	14398.7	16374.3	28207.3	59936.6
148683493	2	2	40.48	0.0111663	3.24029	DlasB	WT	cathepsin O [Mus musculus]	15884.5	23333.1	14250.3	70588.7	66356.8	36306.2	11392.6	20307	21767.1	33065.7	66356.8	54642.3
251823804	7	7	608.05	0.0260824	3.23375	DlasB	WT	chitinase-like protein 4 precursor [Mus musculus]	4.13932e+06	6.69885e+06	6.92082e+06	1.0148e+07	2.38995e+07	2.33807e+07	2.96878e+06	5.83008e+06	1.05715e+07	4.7536e+06	2.38995e+07	3.51889e+07
163310765	1	1	99.11	0.0300131	3.17409	DlasB	WT	serum albumin preproprotein [Mus musculus]	3.70319e+06	6.53467e+06	2.12866e+06	9.89754e+06	1.13433e+07	1.80116e+07	2.65598e+06	5.68718e+06	3.2515e+06	4.63629e+06	1.13433e+07	2.71082e+07
34809553	2	2	59.83	0.0250399	3.12743	DlasB	WT	Selenoprotein P, plasma, 1 [Mus musculus]	53612.7	97579.9	171767	410351	318466	281216	38451.8	84924.7	262372	192220	318466	423241
14250387	3	3	106.01	0.0126367	3.05304	DlasB	WT	Intercellular adhesion molecule 1 [Mus musculus]	28803.6	49624.8	31819.3	153383	105201	78006.7	20658.3	43189	48603.6	71849	105201	117403
126723423	8	8	366.29	0.0263579	2.95349	DlasB	WT	macrophage colony-stimulating factor 1 receptor precursor [Mus musculus]	358184	578756	1.11218e+06	1.64856e+06	2.32241e+06	2.08108e+06	256894	503697	1.69885e+06	772234	2.32241e+06	3.13212e+06
183396771	21	21	1023.75	0.00046755	2.91139	DlasB	WT	60 kDa heat shock protein, mitochondrial [Mus musculus]	674993	589242	807701	2.02995e+06	1.8414e+06	2.16086e+06	484114	512823	1.23375e+06	950888	1.8414e+06	3.25219e+06
218156289	28	28	1795.37	0.0115199	2.847	DlasB	WT	complement factor B isoform 1 precursor [Mus musculus]	3.78247e+06	3.7275e+06	3.4745e+06	1.26533e+07	1.22702e+07	6.34922e+06	2.71284e+06	3.24408e+06	5.30726e+06	5.92717e+06	1.22702e+07	9.55585e+06
33859590	1	1	39.92	0.0548693	2.83639	DlasB	WT	peroxisome proliferator-activated receptor delta [Mus musculus]	245696	428299	272100	525052	663925	1.49452e+06	176216	372753	415631	245949	663925	2.24931e+06
254281348	17	17	1190.49	0.00609354	2.698	DlasB	WT	chitinase-like protein 3 precursor [Mus musculus]	6.3682e+06	9.88033e+06	1.05815e+07	1.95307e+07	2.52664e+07	2.75903e+07	4.56736e+06	8.59895e+06	1.61631e+07	9.14873e+06	2.52664e+07	4.15245e+07
148690913	14	14	686.58	0.00722612	2.64905	DlasB	WT	nucleobindin 1, isoform CRA_a, partial [Mus musculus]	198573	212089	303148	482370	623418	785134	142419	184583	463056	225956	623418	1.18166e+06
21450153	4	4	207.55	0.00804681	2.60162	DlasB	WT	meteorin-like protein precursor [Mus musculus]	84454.2	85343	116614	183265	319582	242288	60571.7	74274.8	178127	85846.6	319582	364654
133778955	14	13	806.4	0.00107947	2.53911	DlasB	WT	H-2 class I histocompatibility antigen, D-B alpha chain precursor [Mus musculus]	955087	1.22128e+06	1.01734e+06	2.79428e+06	3.02141e+06	2.2935e+06	685001	1.06289e+06	1.55398e+06	1.30892e+06	3.02141e+06	3.45181e+06
160358845	1	1	64.13	0.000562853	2.47504	DlasB	WT	interferon alpha/beta receptor 2 isoform a precursor [Mus musculus]	129731	128190	167653	369307	338708	345299	93045	111565	256089	172994	338708	519690
74142154	6	6	297.02	0.0339384	2.44408	DlasB	WT	unnamed protein product [Mus musculus]	9.46682e+06	1.59041e+07	1.09966e+07	3.53989e+07	3.55615e+07	1.79247e+07	6.78973e+06	1.38415e+07	1.67971e+07	1.65818e+07	3.55615e+07	2.69775e+07
148705680	2	2	70.47	0.0303463	2.41491	DlasB	WT	mCG21477 [Mus musculus]	58096.6	82855.6	60479.5	102838	155072	228528	41667.6	72110	92381.8	48172.4	155072	343945
309202	15	15	1009.18	0.00363475	2.33039	DlasB	WT	mouse preprocathepsin B [Mus musculus]	2.3686e+06	2.7957e+06	1.95197e+06	5.68256e+06	6.29791e+06	4.60319e+06	1.69879e+06	2.43313e+06	2.98161e+06	2.66187e+06	6.29791e+06	6.928e+06
47125071	3	3	140.04	0.0195985	2.30713	DlasB	WT	Fam3c protein, partial [Mus musculus]	164997	200462	240968	513086	573454	312563	118338	174464	368076	240344	573454	470420
6755106	19	19	996.03	0.00589219	2.30165	DlasB	WT	procollagen-lysine,2-oxoglutarate 5-dioxygenase 1 precursor [Mus musculus]	1.04953e+06	898097	761965	2.41971e+06	2.20953e+06	1.60729e+06	752737	781622	1.16389e+06	1.13346e+06	2.20953e+06	2.41905e+06
148707454	8	8	302.57	0.048862	2.29567	DlasB	WT	quiescin Q6, isoform CRA_b, partial [Mus musculus]	121424	154644	198666	261889	554490	273451	87087	134588	303460	122676	554490	411555
60359906	7	7	393.24	0.0316705	2.28517	DlasB	WT	mFLJ00383 protein [Mus musculus]	585212	949672	544014	2.12341e+06	1.50718e+06	1.12004e+06	419722	826509	830975	994665	1.50718e+06	1.68571e+06
13905172	5	5	293.26	0.0506111	2.27653	DlasB	WT	Cathepsin H [Mus musculus]	291042	321501	481856	1.22675e+06	540185	724497	208740	279805	736030	574645	540185	1.0904e+06
21704206	9	9	432.43	0.0316969	2.25547	DlasB	WT	acylcarnitine hydrolase precursor [Mus musculus]	401674	545229	610970	929913	1.69211e+06	891714	288086	474518	933250	435598	1.69211e+06	1.34207e+06
568958729	5	5	220.15	0.00118543	2.19013	DlasB	WT	PREDICTED: amyloid-like protein 2 isoform X1 [Mus musculus]	271797	360455	328348	640029	710551	753264	194937	313708	501548	299808	710551	1.13369e+06
23271707	13	13	453.18	0.00189142	2.06422	DlasB	WT	Eif3b protein [Mus musculus]	434979	315890	331508	760277	753125	720868	311973	274922	506375	356135	753125	1.08494e+06
110625752	17	17	835.34	0.0374185	2.05502	DlasB	WT	coiled-coil domain-containing protein 80 precursor [Mus musculus]	435950	508629	554208	682611	1.41653e+06	980900	312669	442665	846547	319754	1.41653e+06	1.4763e+06
															Raw abundance
									WT			DlasB			WT			DlasB
