# Supplementary material for: Pseudomonas aeruginosa LasB Subverts Alveolar Macrophage Activity by Interfering With Bacterial Killing Through Downregulation of Innate Immune Defense, Reactive Oxygen Species Generation, and Complement Activation
Source: Front Immunol. 2018 Jul 23;9:1675. doi: 10.3389/fimmu.2018.01675 (PMC6064941; doi:10.3389/fimmu.2018.01675)
Supplement: Supplementary file 1 [file Data_Sheet_1.zip › 07-12-2018_10.3389-fimmu.2018.01675/Figure_S7.XLSX]

## Sheet: Feuil1
Figure S7: MPI>WTp0-PAO1-MPI
Accession	Peptide count	Unique peptides	Confidence score	Anova (p)	Max fold change	Highest mean condition	Lowest mean condition	Description	1727008-Q2	1727008-Q5	1727008-Q7	1727008-Q3	1727008-Q6	1727008-Q8	1727008-Q2	1727008-Q5	1727008-Q7	1727008-Q3	1727008-Q6	1727008-Q8
148705037	1	1	2.25	0.000408464	Infinity	Control	WT	membrane bound O-acyltransferase domain containing 2, isoform CRA_c, partial [Mus musculus]	97169.2	736442	0	0	0	32823.3	397522	0	0	0
47523977	1	1	45.42	0.00960352	322.753	Control	WT	keratin, type II cytoskeletal 72 [Mus musculus]	899825	942373	6742.86	373.526	1445.25	303957	508680	4836.07	325.083	2207.6
16303309	5	5	190.23	0.0249763	64.0712	Control	WT	type II keratin 5 [Mus musculus]	586255	740575	25608.3	4317.31	1137.36	198034	399753	18366.7	3757.39	1737.3
12843046	1	1	40.42	0.0409769	26.0277	Control	WT	unnamed protein product [Mus musculus]	2.19026e+07	3.27493e+06	242171	304972	903864	7.39861e+06	1.76776e+06	173688	265420	1.38064e+06
148680687	1	1	63.12	0.0066955	22.3309	Control	WT	complement component 1, q subcomponent binding protein, isoform CRA_a, partial [Mus musculus]	191979	156947	12349	3505.36	7583.54	64849.7	84718	8856.88	3050.74	11583.8
34328108	2	2	88.94	0.00966034	20.206	Control	WT	collagen alpha-1(I) chain preproprotein [Mus musculus]	256336	170826	4547.55	17736.7	9426.36	86589.3	92209.5	3261.56	15436.4	14398.7
165932373	1	1	16.02	0.0483922	19.4969	Control	WT	collectin-12 [Mus musculus]	208346	72367.2	3100.95	1312.26	17183.5	70378.3	39062.8	2224.04	1142.07	26247.7
161702988	4	4	146.33	0.0104866	17.9613	Control	WT	apolipoprotein B-100 precursor [Mus musculus]	920796	397737	25369.6	61275.5	23469.2	311041	214693	18195.4	53328.7	35849
148672085	1	1	29.82	0.0209679	17.8061	Control	WT	mCG144996, partial [Mus musculus]	1.16878e+06	3.947e+06	76324.5	110760	243872	394808	2.13054e+06	54741	96395.4	372512
60360624	2	2	62.32	0.00138023	17.7151	Control	WT	mKIAA4231 protein [Mus musculus]	205963	121752	11457.3	7866.81	8424.65	69573.4	65719.9	8217.36	6846.56	12868.6
51092303	1	1	8.3	0.0385185	13.8285	Control	WT	Try10-like trypsinogen precursor [Mus musculus]	1.20727e+07	4.34126e+06	213774	308261	1.25841e+06	4.07812e+06	2.34335e+06	153322	268282	1.92222e+06
1149525	1	1	44.45	0.0322901	13.7181	Control	WT	preprocathepsin K [Mus musculus]	3.41066e+06	1.41655e+06	242224	53595.4	232008	1.15211e+06	764634	173726	46644.6	354390
387496	12	12	593.65	0.0125209	12.6732	Control	WT	tumor metastatic process-associated protein NM23, partial [Mus musculus]	9.48028e+08	4.721e+08	3.64737e+07	3.73931e+07	9.42192e+07	3.2024e+08	2.54833e+08	2.61594e+07	3.25435e+07	1.43919e+08
148667253	1	1	42.87	0.0210136	12.5298	Control	WT	mCG132223 [Mus musculus]	456005	1.44351e+06	112081	70161.2	45157.8	154036	779188	80385.8	61062	68978.1
160333304	2	2	100.26	0.0366899	12.4622	Control	WT	apolipoprotein A-I preproprotein [Mus musculus]	2.28554e+07	9.87546e+06	1.11187e+06	2.4301e+06	397639	7.72047e+06	5.33064e+06	797450	2.11494e+06	607389
126116585	3	3	204.03	0.0439278	12.044	Control	WT	keratin, type II cytoskeletal 1 [Mus musculus]	1.51621e+07	1.70263e+07	3.18354e+06	470263	355031	5.12168e+06	9.19059e+06	2.28328e+06	409274	542307
9910158	2	2	142.6	0.0217648	11.9152	Control	WT	C-type lectin domain family 6 member A isoform 1 [Mus musculus]	2.24409e+06	1.42234e+06	85069.1	73029.2	303467	758043	767762	61012.7	63558	463542
148672069	1	1	85.34	0.0245444	11.84	Control	WT	cDNA sequence BC031593, partial [Mus musculus]	1.5167e+06	2.48685e+06	333750	104256	69199.2	512335	1.34237e+06	239370	90734.9	105701
293686	7	7	332.56	0.0227896	11.2071	Control	WT	epidermal keratin subunit II [Mus musculus]	2.06451e+06	4.02164e+06	354407	105470	354717	697383	2.17083e+06	254186	91791.4	541826
226823220	2	2	100.17	0.0292066	10.2688	Control	WT	keratin, type I cytoskeletal 15 [Mus musculus]	8.10232e+06	8.98533e+06	1.71323e+06	315498	467333	2.73693e+06	4.85016e+06	1.22875e+06	274581	713847
755537500	9	9	457.53	0.0422581	9.12959	Control	WT	PREDICTED: keratin, type I cytoskeletal 10 isoform X1 [Mus musculus]	7.49643e+06	1.28726e+07	2.37607e+06	568869	401715	2.53226e+06	6.94845e+06	1.70415e+06	495092	613615
11464979	4	4	129.58	0.00409784	8.8014	Control	WT	metalloproteinase inhibitor 2 precursor [Rattus norvegicus]	161367	279687	20967.5	21967.2	32233	54509	150971	15038.2	19118.3	49235.5
7305181	2	2	88.25	0.00302147	8.755	Control	WT	cytokine receptor common subunit gamma isoform a precursor [Mus musculus]	407169	275636	28965.5	49119.5	38900.5	137540	148785	20774.4	42749.1	59420.1
15215270	5	5	228.1	0.0204659	8.70936	Control	WT	Orosomucoid 1 [Mus musculus]	788085	462043	47247.1	40670.5	127390	266212	249405	33886.3	35395.9	194587
568915863	2	2	56.17	0.0320816	8.35847	Control	WT	PREDICTED: endothelial protein C receptor isoform X1 [Mus musculus]	249202	167497	28422.5	8686.79	37671	84179.4	90412.5	20385	7560.19	57542.1
16716569	1	1	12.75	0.0165385	8.29701	Control	WT	protease, serine, 1 precursor [Mus musculus]	2.99813e+07	1.17129e+07	1.94453e+06	3.46009e+06	2.1332e+06	1.01276e+07	6.32246e+06	1.39464e+06	3.01135e+06	3.25844e+06
41282022	7	7	294.31	0.0350052	8.28382	Control	WT	calumenin isoform 2 precursor [Mus musculus]	1.26033e+06	603506	50022.2	79449	208025	425735	325764	35876.6	69145.2	317757
160358845	1	1	64.13	0.000344014	8.04456	Control	WT	interferon alpha/beta receptor 2 isoform a precursor [Mus musculus]	1.13636e+06	1.14602e+06	129731	128190	167653	383857	618605	93045	111565	256089
18266680	3	3	246.03	0.0207548	7.61296	Control	WT	succinyl-CoA:3-ketoacid coenzyme A transferase 1, mitochondrial precursor [Mus musculus]	550879	713513	51646.7	47970.8	149509	186085	385145	37041.7	41749.4	228373
160333381	13	13	679.87	0.00142009	7.23449	Control	WT	neutrophil collagenase preproprotein [Mus musculus]	5.75363e+06	7.24854e+06	1.0487e+06	937775	709397	1.94355e+06	3.91267e+06	752142	816154	1.0836e+06
74150835	12	12	747.67	0.0366204	6.93753	Control	WT	unnamed protein product [Mus musculus]	1.50801e+06	1.86706e+06	104313	149208	476220	509400	1.00781e+06	74814.5	129857	727421
255308899	7	7	239.93	0.0355307	6.79302	Control	WT	60S ribosomal protein L3 [Mus musculus]	1.03976e+06	297569	113748	90844.5	90708.9	351225	160624	81581.6	79062.8	138557
148676247	2	2	14.12	0.0283705	6.71915	Control	WT	nasal embryonic LHRH factor, isoform CRA_b, partial [Mus musculus]	1.39137e+07	1.12757e+07	2.62661e+06	2.23853e+06	758201	4.7e+06	6.08645e+06	1.88384e+06	1.94822e+06	1.15814e+06
148277039	4	4	261.11	0.0215322	6.65281	Control	WT	alpha-2-macroglobulin-P precursor [Mus musculus]	2.4079e+07	8.80624e+06	3.03666e+06	2.35114e+06	2.0268e+06	8.13379e+06	4.75349e+06	2.17793e+06	2.04622e+06	3.09591e+06
148705680	2	2	70.47	0.00637746	6.57893	Control	WT	mCG21477 [Mus musculus]	572903	310567	58096.6	82855.6	60479.5	193524	167640	41667.6	72110	92381.8
31980629	1	1	17.19	0.000748871	6.36798	Control	WT	vesicle-associated membrane protein 8 [Mus musculus]	35422.1	45694.2	5620.29	6363.13	7123.81	11965.4	24665.1	4030.95	5537.89	10881.5
163310765	1	1	99.11	0.0194125	6.26101	Control	WT	serum albumin preproprotein [Mus musculus]	2.7625e+07	2.39929e+07	3.70319e+06	6.53467e+06	2.12866e+06	9.3316e+06	1.29511e+07	2.65598e+06	5.68718e+06	3.2515e+06
126723423	8	8	366.29	0.0199976	6.18312	Control	WT	macrophage colony-stimulating factor 1 receptor precursor [Mus musculus]	4.06613e+06	4.38052e+06	358184	578756	1.11218e+06	1.37352e+06	2.36455e+06	256894	503697	1.69885e+06
6678077	2	2	51.46	0.0158123	5.92742	Control	WT	SPARC precursor [Mus musculus]	402544	300402	59857.9	33079.1	84951.2	135978	162153	42930.9	28789	129762
74219159	8	7	289.29	0.0111425	5.91739	Control	WT	unnamed protein product [Mus musculus]	526060	368953	55693.4	58225.8	112958	177701	199156	39944.1	50674.5	172542
8850219	7	7	223.63	0.00182864	5.67239	Control	WT	haptoglobin precursor [Mus musculus]	1.96579e+06	1.38288e+06	263667	281761	340090	664035	746460	189106	245220	519483
148686412	1	1	18.49	0.0229213	5.58764	Control	WT	mitochondrial ribosomal protein S30, partial [Mus musculus]	25142.7	31861.7	3574.37	3101.72	8626.71	8493.08	17198.5	2563.59	2699.45	13177.2
33859590	1	1	39.92	0.0344707	5.50642	Control	WT	peroxisome proliferator-activated receptor delta [Mus musculus]	2.54742e+06	925649	245696	428299	272100	860506	499653	176216	372753	415631
148706296	94	93	6286.98	0.000113171	5.37777	Control	WT	complement component 3, isoform CRA_c, partial [Mus musculus]	2.81016e+07	2.88593e+07	5.34363e+06	4.83821e+06	5.70604e+06	9.49261e+06	1.55778e+07	3.83253e+06	4.21074e+06	8.71591e+06
14250387	3	3	106.01	0.00514122	4.91207	Control	WT	Intercellular adhesion molecule 1 [Mus musculus]	189965	171065	28803.6	49624.8	31819.3	64169.2	92338.6	20658.3	43189	48603.6
13384648	4	4	244.82	0.00359734	4.24327	Control	WT	biotinidase precursor [Mus musculus]	1.03609e+06	891689	174661	238411	268400	349987	481322	125270	207491	409978
6754640	1	1	77.46	0.0104513	4.22144	Control	WT	macrophage receptor MARCO [Mus musculus]	1.38571e+06	1.13208e+06	396672	205990	291982	468087	611081	284498	179275	445999
6753798	1	1	20.71	0.0196242	4.21917	Control	WT	prothrombin preproprotein [Mus musculus]	142150	108201	31382.1	39816.1	17806.4	48017.7	58405.2	22507.7	34652.4	27199.2
6755963	6	6	337.14	0.00879582	4.19204	Control	WT	voltage-dependent anion-selective channel protein 1 [Mus musculus]	460292	560829	88820.1	162816	113743	155485	302728	63703	141700	173741
148692564	10	10	341.79	0.0123507	4.1407	Control	WT	serine hydroxymethyl transferase 2 (mitochondrial), isoform CRA_b, partial [Mus musculus]	909570	502550	202387	166016	143147	307249	271270	145155	144486	218656
6680836	17	17	558.17	0.00184156	4.10391	Control	WT	calreticulin precursor [Mus musculus]	6.75423e+06	5.77813e+06	1.28689e+06	1.5096e+06	1.78415e+06	2.28155e+06	3.11896e+06	922974	1.31381e+06	2.72528e+06
6679441	4	4	230.61	0.0171972	4.0631	Control	WT	peptidyl-prolyl cis-trans isomerase C precursor [Mus musculus]	1.03523e+06	1.01979e+06	263153	341544	153970	349697	550469	188737	297249	235187
218156289	28	28	1795.37	0.000677605	3.90397	Control	WT	complement factor B isoform 1 precursor [Mus musculus]	1.59281e+07	1.26606e+07	3.78247e+06	3.7275e+06	3.4745e+06	5.38045e+06	6.83403e+06	2.71284e+06	3.24408e+06	5.30726e+06
251823804	7	7	608.05	0.00868995	3.85707	Control	WT	chitinase-like protein 4 precursor [Mus musculus]	2.47503e+07	2.09148e+07	4.13932e+06	6.69885e+06	6.92082e+06	8.36053e+06	1.12895e+07	2.96878e+06	5.83008e+06	1.05715e+07
459683845	2	2	79.57	0.0134082	3.69753	Control	WT	60S ribosomal protein L22 isoform b [Mus musculus]	553503	320883	113857	99050.2	141811	186971	173208	81659.5	86204.3	216614
18079339	13	13	772.34	0.00639642	3.6828	Control	WT	aconitate hydratase, mitochondrial precursor [Mus musculus]	2.0836e+06	1.88805e+06	679900	408295	529454	703830	1.01914e+06	487634	355343	808736
183396771	21	21	1023.75	0.00783735	3.668	Control	WT	60 kDa heat shock protein, mitochondrial [Mus musculus]	3.08054e+06	1.98603e+06	674993	589242	807701	1.04059e+06	1.07203e+06	484114	512823	1.23375e+06
148707454	8	8	302.57	0.0224437	3.64253	Control	WT	quiescin Q6, isoform CRA_b, partial [Mus musculus]	746265	406557	121424	154644	198666	252085	219454	87087	134588	303460
7242187	4	4	152.39	0.000976512	3.61947	Control	WT	legumain precursor [Mus musculus]	484181	550329	127482	160699	140547	163554	297060	91431.8	139857	214684
309202	15	15	1009.18	0.00250991	3.61225	Control	WT	mouse preprocathepsin B [Mus musculus]	8.89177e+06	8.24541e+06	2.3686e+06	2.7957e+06	1.95197e+06	3.0036e+06	4.45076e+06	1.69879e+06	2.43313e+06	2.98161e+06
63087695	3	3	152.03	0.0389337	3.60843	Control	WT	RAB14 protein [Mus musculus]	1.02044e+06	508354	194496	150578	290434	344699	274403	139496	131049	443635
652697920	8	8	348.16	0.014149	3.4926	Control	WT	glucosidase 2 subunit beta isoform 1 precursor [Mus musculus]	1.2688e+06	908954	399865	227061	308374	428594	490641	286789	197613	471039
13435578	2	2	85.03	0.0214016	3.47173	Control	WT	Neuraminidase 1 [Mus musculus]	225995	380447	76632.1	115677	69711.1	76340.2	205360	54961.6	100674	106483
58037267	8	8	354.89	0.00486515	3.46918	Control	WT	protein disulfide-isomerase A6 precursor [Mus musculus]	766404	1.01745e+06	304956	217257	249088	258888	549208	218719	189081	380479
13386026	2	2	47.15	0.0248219	3.39433	Control	WT	UPF0568 protein C14orf166 homolog [Mus musculus]	215184	324053	61423.4	63867.9	113005	72688.2	174919	44053.7	55584.8	172613
33469015	8	8	305.77	0.0184267	3.37743	Control	WT	lysosomal Pro-X carboxypeptidase precursor [Mus musculus]	1.0678e+06	703285	243214	345380	197989	360699	379624	174437	300587	302426
17046471	26	26	1742.14	0.00445796	3.3556	Control	WT	transferrin [Mus musculus]	1.61648e+07	2.07901e+07	4.5176e+06	5.77888e+06	6.22286e+06	5.4604e+06	1.12222e+07	3.24008e+06	5.02942e+06	9.50536e+06
11762010	8	8	486.55	0.0167502	3.31901	Control	WT	cystatin C precursor [Mus musculus]	4.35479e+06	5.07378e+06	1.09933e+06	2.00526e+06	1.15658e+06	1.47103e+06	2.73876e+06	788458	1.7452e+06	1.76666e+06
254281348	17	17	1190.49	0.0138415	3.30029	Control	WT	chitinase-like protein 3 precursor [Mus musculus]	3.3787e+07	2.52443e+07	6.3682e+06	9.88033e+06	1.05815e+07	1.14131e+07	1.36265e+07	4.56736e+06	8.59895e+06	1.61631e+07
13277394	2	2	84.34	0.0464669	3.2019	Control	WT	grpE protein homolog 1, mitochondrial precursor [Mus musculus]	214582	204054	41316.3	47680.8	107122	72484.9	110146	29632.6	41497	163628
26330886	6	6	225.96	0.0339622	3.19831	Control	WT	unnamed protein product [Mus musculus]	5.91216e+06	6.37954e+06	1.09575e+06	2.46289e+06	2.20615e+06	1.9971e+06	3.44359e+06	785884	2.14348e+06	3.36987e+06
15420983	2	2	140.66	0.00573147	3.09938	Control	WT	eosinophil-associated ribonuclease 13 [Mus musculus]	2.17557e+06	1.92135e+06	804379	646291	532107	734898	1.03712e+06	576911	562473	812788
86198316	15	15	586.08	0.0330728	2.98749	Control	WT	protein disulfide-isomerase A4 precursor [Mus musculus]	763584	1.48628e+06	434139	386731	308771	257935	802273	311371	336576	471645
2690302	12	12	510.21	0.0466422	2.98103	Control	WT	aspartate aminotransferase precursor [Mus musculus]	1.76467e+06	1.28648e+06	388989	352047	794247	596097	694424	278989	306390	1.2132e+06
12847813	10	10	522.65	0.0108878	2.95815	Control	WT	unnamed protein product [Mus musculus]	2.97334e+06	3.43831e+06	824362	1.36126e+06	1.06555e+06	1.00438e+06	1.85596e+06	591244	1.18472e+06	1.62762e+06
192281	1	1	64.38	0.0453588	2.89628	Control	WT	complement 3, partial [Mus musculus]	9.23079e+06	1.97446e+07	4.23544e+06	5.45259e+06	5.31849e+06	3.11812e+06	1.06579e+07	3.03772e+06	4.74544e+06	8.12393e+06
334724425	1	1	58.75	0.0289776	2.87276	Control	WT	coagulation factor X isoform 1 [Mus musculus]	417578	308739	169131	123489	86624.5	141056	166653	121303	107473	132318
21704206	9	9	432.43	0.00754247	2.83733	Control	WT	acylcarnitine hydrolase precursor [Mus musculus]	1.52579e+06	1.42101e+06	401674	545229	610970	515405	767044	288086	474518	933250
6678499	5	5	151.04	0.0155005	2.79849	Control	WT	UDP-glucose 6-dehydrogenase [Mus musculus]	265480	185601	62322.2	88986.3	90472.4	89678	100185	44698.3	77445.6	138196
26362060	4	4	114.85	0.00225591	2.78732	Control	WT	unnamed protein product [Mus musculus]	871456	749510	252731	314873	304721	294374	404575	181262	274037	465459
55852768	1	1	16.33	0.0331293	2.75503	Control	WT	modified Homo sapiens anti-Pseudomonas aeruginosa IgG1 O6ad heavy chain [synthetic construct]	931062	730761	314067	393989	196740	314509	394455	225253	342892	300518
13277612	17	17	859.51	0.00621655	2.72877	Control	WT	Anxa5 protein [Mus musculus]	2.45482e+06	2.10911e+06	1.01497e+06	774767	719050	829228	1.13847e+06	727951	674287	1.09834e+06
6679110	1	1	76.88	0.0147957	2.71537	Control	WT	nucleoplasmin-3 [Mus musculus]	323172	208818	114451	90044.1	89382	109166	112717	82085.6	78366.3	136530
112293264	26	26	1497.44	0.0248291	2.68286	Control	WT	protein disulfide-isomerase A3 precursor [Mus musculus]	2.14292e+06	3.60725e+06	1.15238e+06	1.18401e+06	878558	723870	1.94714e+06	826501	1.03046e+06	1.34199e+06
3023934	2	2	125.38	0.0438447	2.63198	Control	WT	RecName: Full=Histone deacetylase 2; Short=HD2; AltName: Full=YY1 transcription factor-binding protein	306442	148863	84983.6	87611.9	86889	103515	80354.3	60951.4	76249.5	132722
6755106	19	19	996.03	0.00829198	2.57363	Control	WT	procollagen-lysine,2-oxoglutarate 5-dioxygenase 1 precursor [Mus musculus]	2.61424e+06	2.03476e+06	1.04953e+06	898097	761965	883079	1.09834e+06	752737	781622	1.16389e+06
74214026	10	10	764.33	0.0246495	2.52874	Control	WT	unnamed protein product [Mus musculus]	2.19424e+07	1.61952e+07	5.58305e+06	7.7425e+06	9.2969e+06	7.41206e+06	8.74193e+06	4.00424e+06	6.73837e+06	1.42009e+07
23956266	1	1	21.9	0.00651363	2.50443	Control	WT	dnaJ homolog subfamily C member 9 [Mus musculus]	4.27243e+06	3.24256e+06	1.36013e+06	1.44017e+06	1.70071e+06	1.44321e+06	1.75029e+06	975504	1.25339e+06	2.59782e+06
564370229	5	5	454.18	0.0010169	2.47113	Control	WT	PREDICTED: myosin regulatory light chain RLC-A isoform X2 [Rattus norvegicus]	1.97436e+06	1.81525e+06	758407	706013	835908	666929	979847	543940	614450	1.27684e+06
31542164	4	4	131.42	0.0413039	2.44017	Control	WT	tyrosine-protein kinase receptor UFO isoform 1 precursor [Mus musculus]	1.26702e+06	902248	531051	500779	301640	427992	487021	380877	435833	460751
100815972	6	6	445.36	0.000528153	2.37739	Control	WT	gamma-glutamyl hydrolase precursor [Mus musculus]	1.11454e+06	1.27589e+06	496246	494263	517717	376487	688707	355915	430162	790808
148665854	2	1	62.43	0.018645	2.3442	Control	WT	stress 70 protein chaperone, microsome-associated, human homolog, isoform CRA_a [Mus musculus]	96357.6	94768.2	35939.8	33227.6	53129.7	32549.2	51154.6	25776.5	28918.3	81155
4826972	2	2	107.62	0.0327352	2.32593	Control	WT	RNA-binding protein 8A [Homo sapiens]	151867	139138	42575.5	72353	72741.2	51299.9	75104.9	30535.7	62969.5	111111
60360580	3	3	101.32	0.000636219	2.2868	Control	WT	mKIAA4192 protein [Mus musculus]	143797	166368	67444.7	67463.5	68540.4	48574	89803	48372.3	58714.1	104695
157951706	16	16	724.46	0.0214445	2.18651	Control	WT	hypoxia up-regulated protein 1 precursor [Mus musculus]	586149	478671	285558	257092	187842	197999	258380	204806	223750	286927
148702819	25	24	1489.93	0.0057352	2.13124	Control	WT	prolyl 4-hydroxylase, beta polypeptide, isoform CRA_b, partial [Mus musculus]	2.48969e+06	2.30325e+06	1.23258e+06	1.1871e+06	953662	841007	1.24326e+06	884023	1.03314e+06	1.45671e+06
568998745	5	5	163.92	0.0379476	2.11697	Control	WT	PREDICTED: complement C4-B isoform X1 [Mus musculus]	1.20296e+06	749178	425265	538242	419703	406355	404396	305006	468437	641092
148698776	2	2	96.59	0.0150457	2.00104	Control	WT	thioredoxin domain containing 12 (endoplasmic reticulum), isoform CRA_a [Mus musculus]	247178	262657	102592	132733	146854	83495.8	141779	73580.1	115518	224319
									Normalized abundance					Raw abundance
									Control		WT			Control		WT
