# Supplementary material for: Pseudomonas aeruginosa LasB Subverts Alveolar Macrophage Activity by Interfering With Bacterial Killing Through Downregulation of Innate Immune Defense, Reactive Oxygen Species Generation, and Complement Activation
Source: Front Immunol. 2018 Jul 23;9:1675. doi: 10.3389/fimmu.2018.01675 (PMC6064941; doi:10.3389/fimmu.2018.01675)
Supplement: Supplementary file 1 [file Data_Sheet_1.zip › 07-12-2018_10.3389-fimmu.2018.01675/Figure_S8.XLSX]

## Sheet: Feuil1
Figure S8: MPI>dLasBp0-PAO1-MPI
Accession	Peptide count	Unique peptides	Confidence score	Anova (p)	Max fold change	Highest mean condition	Lowest mean condition	Description	1727008-Q2	1727008-Q5	1727008-Q7	1727008-Q3	1727008-Q6	1727008-Q8	1727008-Q2	1727008-Q5	1727008-Q7	1727008-Q3	1727008-Q6	1727008-Q8
148705037	1	1	2.25	0.000408464	Infinity	Control	DlasB	membrane bound O-acyltransferase domain containing 2, isoform CRA_c, partial [Mus musculus]	97169.2	736442	0	0	0	32823.3	397522	0	0	0
134031976	1	1	34.49	0.00474335	Infinity	Control	DlasB	leucine-rich PPR motif-containing protein, mitochondrial precursor [Mus musculus]	61607.2	1821.57	0	0	0	20810.6	983.257	0	0	0
2435503	1	1	34.63	0.00797437	Infinity	Control	DlasB	HRS [Mus musculus]	43255.4	811.063	0	0	0	14611.5	437.801	0	0	0
255308899	7	7	239.93	0.0250031	19.507	Control	DlasB	60S ribosomal protein L3 [Mus musculus]	1.03976e+06	297569	14136.1	58400.8	30297.6	351225	160624	6621.75	58400.8	45599.1
12843046	1	1	40.42	0.0426347	17.4146	Control	DlasB	unnamed protein product [Mus musculus]	2.19026e+07	3.27493e+06	937671	620802	610181	7.39861e+06	1.76776e+06	439231	620802	918348
51092303	1	1	8.3	0.0147819	16.5382	Control	DlasB	Try10-like trypsinogen precursor [Mus musculus]	1.20727e+07	4.34126e+06	252398	664358	571978	4.07812e+06	2.34335e+06	118230	664358	860851
161702988	4	4	146.33	0.00701714	14.124	Control	DlasB	apolipoprotein B-100 precursor [Mus musculus]	920796	397737	44364.7	33172.3	62494.1	311041	214693	20781.7	33172.3	94056.3
26389974	1	1	58.47	0.0114348	11.2515	Control	DlasB	unnamed protein product [Mus musculus]	2.12373e+06	963528	194090	83462.1	134026	717388	520099	90917.2	83462.1	201715
112983840	1	1	29.93	0.0104768	11.1983	Control	DlasB	splicing factor U2AF 35 kDa subunit [Rattus norvegicus]	238607	100534	20670	14359.7	10397.8	80600.3	54266.7	9682.4	14359.7	15649.1
568978846	1	1	36.14	0.0183127	10.7951	Control	DlasB	PREDICTED: kinesin light chain 1 isoform X3 [Mus musculus]	14610.1	30500.6	2099.2	3170.62	998.41	4935.22	16463.8	983.323	3170.62	1502.65
459683845	2	2	79.57	0.0237829	7.8639	Control	DlasB	60S ribosomal protein L22 isoform b [Mus musculus]	553503	320883	91966.2	48245.6	26573	186971	173208	43079.6	48245.6	39993.5
60360624	2	2	62.32	0.0432836	7.1084	Control	DlasB	mKIAA4231 protein [Mus musculus]	205963	121752	10429.9	12205.8	46518	69573.4	65719.9	4885.66	12205.8	70011.5
9055242	1	1	9.75	0.00200218	6.99609	Control	DlasB	dnaJ homolog subfamily B member 1 isoform 1 [Mus musculus]	12265.7	19779.8	2232.1	2500.01	2138.62	4143.3	10676.9	1045.58	2500.01	3218.72
568928422	1	1	38.42	0.00135861	6.36128	Control	DlasB	PREDICTED: four and a half LIM domains protein 3 isoform X2 [Mus musculus]	40722.2	30832.2	5165.63	4998.06	6708.94	13755.8	16642.8	2419.73	4998.06	10097.2
16716569	1	1	12.75	0.0583618	6.32931	Control	DlasB	protease, serine, 1 precursor [Mus musculus]	2.99813e+07	1.17129e+07	6.30994e+06	1.7484e+06	1.82288e+06	1.01276e+07	6.32246e+06	2.95576e+06	1.7484e+06	2.74351e+06
34328108	2	2	88.94	0.00278696	6.2216	Control	DlasB	collagen alpha-1(I) chain preproprotein [Mus musculus]	256336	170826	34955.8	28207.3	39823.9	86589.3	92209.5	16374.3	28207.3	59936.6
160333304	2	2	100.26	0.0313592	6.18518	Control	DlasB	apolipoprotein A-I preproprotein [Mus musculus]	2.28554e+07	9.87546e+06	1.96806e+06	1.74659e+06	4.22309e+06	7.72047e+06	5.33064e+06	921895	1.74659e+06	6.35593e+06
3097244	1	1	43.52	0.0387155	5.74804	Control	DlasB	ribosomal protein S14 [Mus musculus]	160083	143787	36060.4	10011.9	33225.2	54075.3	77614.4	16891.7	10011.9	50005.4
401709959	4	4	203.96	0.0247136	5.14243	Control	DlasB	serine/threonine-protein phosphatase PP1-gamma catalytic subunit isoform 2 [Rattus norvegicus]	776719	484874	65860.1	140565	161570	262372	261729	30850.7	140565	243169
18266680	3	3	246.03	0.000654141	4.75071	Control	DlasB	succinyl-CoA:3-ketoacid coenzyme A transferase 1, mitochondrial precursor [Mus musculus]	550879	713513	141138	128077	130007	186085	385145	66113.1	128077	195666
63087695	3	3	152.03	0.0442565	4.71929	Control	DlasB	RAB14 protein [Mus musculus]	1.02044e+06	508354	254887	143027	88003.3	344699	274403	119396	143027	132449
2690302	12	12	510.21	0.00657329	4.66	Control	DlasB	aspartate aminotransferase precursor [Mus musculus]	1.76467e+06	1.28648e+06	333708	406796	241625	596097	694424	156318	406796	363656
148277039	4	4	261.11	0.0398196	4.64994	Control	DlasB	alpha-2-macroglobulin-P precursor [Mus musculus]	2.4079e+07	8.80624e+06	4.4628e+06	2.88334e+06	3.26213e+06	8.13379e+06	4.75349e+06	2.0905e+06	2.88334e+06	4.90964e+06
148709445	2	2	74.51	0.0379102	4.62875	Control	DlasB	PRP19/PSO4 pre-mRNA processing factor 19 homolog (S. cerevisiae), isoform CRA_a, partial [Mus musculus]	110302	93207.6	15987.8	38417.3	11544.8	37259.7	50312.2	7489.13	38417.3	17375.4
198643	3	3	145.49	0.0067433	4.57917	Control	DlasB	ribosomal protein L19 [Mus musculus]	491441	314437	104387	69836.5	89757.7	166007	169729	48897.8	69836.5	135089
11041632	1	1	35.04	0.0405168	4.44128	Control	DlasB	ATP synthase gamma-subunit precursor [Mus musculus domesticus]	177866	389852	60806.9	91093.5	39840.9	60082.5	210437	28483.7	91093.5	59962.3
1149525	1	1	44.45	0.0462033	4.29288	Control	DlasB	preprocathepsin K [Mus musculus]	3.41066e+06	1.41655e+06	823894	429968	432841	1.15211e+06	764634	385935	429968	651444
74219159	8	7	289.29	0.00255361	3.97296	Control	DlasB	unnamed protein product [Mus musculus]	526060	368953	111632	122277	104005	177701	199156	52291.6	122277	156532
148676247	2	2	14.12	0.0450567	3.43263	Control	DlasB	nasal embryonic LHRH factor, isoform CRA_b, partial [Mus musculus]	1.39137e+07	1.12757e+07	2.03214e+06	3.21298e+06	5.7622e+06	4.7e+06	6.08645e+06	951913	3.21298e+06	8.67235e+06
26330886	6	6	225.96	0.0210102	3.40534	Control	DlasB	unnamed protein product [Mus musculus]	5.91216e+06	6.37954e+06	2.44857e+06	1.8158e+06	1.14993e+06	1.9971e+06	3.44359e+06	1.14698e+06	1.8158e+06	1.7307e+06
12005001	3	3	115.58	0.0271944	3.29848	Control	DlasB	adipocyte-derived leucine aminopeptidase [Mus musculus]	512805	268131	98999.3	146768	109367	173223	144733	46374	146768	164602
62948125	11	11	803.23	0.00215908	3.27661	Control	DlasB	Chaperonin containing Tcp1, subunit 6a (zeta) [Mus musculus]	1.09166e+06	1.11257e+06	290714	398046	320318	368759	600551	136179	398046	482092
160358845	1	1	64.13	5.26317e-05	3.25028	Control	DlasB	interferon alpha/beta receptor 2 isoform a precursor [Mus musculus]	1.13636e+06	1.14602e+06	369307	338708	345299	383857	618605	172994	338708	519690
33469015	8	8	305.77	0.0133745	3.15568	Control	DlasB	lysosomal Pro-X carboxypeptidase precursor [Mus musculus]	1.0678e+06	703285	340261	274682	226913	360699	379624	159388	274682	341514
148703062	1	1	43.09	0.0300449	3.15098	Control	DlasB	actin-like 6A, isoform CRA_d [Mus musculus]	129826	92324.5	47067.6	35947	22738.5	43854.6	49835.6	22047.8	35947	34222.5
66773165	1	1	103.32	0.0547144	3.13736	Control	DlasB	lysophosphatidic acid phosphatase type 6 precursor [Mus musculus]	18365.9	37436.7	7129.13	6938.56	12612	6203.91	20207.8	3339.49	6938.56	18981.6
6678499	5	5	151.04	0.0047771	3.08071	Control	DlasB	UDP-glucose 6-dehydrogenase [Mus musculus]	265480	185601	78129.8	66656.6	74845.4	89678	100185	36598.2	66656.6	112646
576080555	7	7	542.54	0.0250566	3.05723	Control	DlasB	glyceraldehyde-3-phosphate dehydrogenase isoform 1 [Mus musculus]	7.04923e+06	6.69282e+06	1.41262e+06	2.47169e+06	2.8581e+06	2.3812e+06	3.61269e+06	661709	2.47169e+06	4.30156e+06
160333553	3	3	120.93	0.00638784	3.02713	Control	DlasB	60S ribosomal protein L12 [Mus musculus]	437338	387240	121003	171004	116588	147731	209027	56681.1	171004	175469
6753798	1	1	20.71	0.0360533	3.02148	Control	DlasB	prothrombin preproprotein [Mus musculus]	142150	108201	25315.1	43467.6	55502.7	48017.7	58405.2	11858.3	43467.6	83533.9
53692187	12	11	795.74	0.0535263	2.96897	Control	DlasB	actin-related protein 2 isoform a [Homo sapiens]	2.03874e+06	925874	624142	434780	438877	688679	499775	292366	434780	660529
148704970	3	3	189.35	0.0403183	2.90833	Control	DlasB	dihydrolipoamide dehydrogenase, partial [Mus musculus]	582463	533705	130709	295063	149903	196754	288087	61227.8	295063	225610
568928766	5	5	264.81	0.00117989	2.75685	Control	DlasB	PREDICTED: nuclease-sensitive element-binding protein 1 isoform X1 [Mus musculus]	609126	660922	246310	203716	241006	205760	356757	115378	203716	362724
6680836	17	17	558.17	0.0456458	2.7312	Control	DlasB	calreticulin precursor [Mus musculus]	6.75423e+06	5.77813e+06	2.829e+06	2.71709e+06	1.33679e+06	2.28155e+06	3.11896e+06	1.32518e+06	2.71709e+06	2.01193e+06
21699068	1	1	38.42	0.0460524	2.72318	Control	DlasB	presequence protease, mitochondrial precursor [Mus musculus]	138938	224320	44491.1	85335.5	70265.3	46932.6	121085	20840.9	85335.5	105752
683793	8	8	320.95	0.019514	2.71577	Control	DlasB	calnexin, partial [Mus musculus domesticus]	1.55178e+06	2.16636e+06	605701	884802	563138	524185	1.16937e+06	283728	884802	847546
6755911	3	3	164.01	0.0137464	2.69693	Control	DlasB	thioredoxin [Mus musculus]	3.43256e+06	2.78238e+06	1.07485e+06	918724	1.4631e+06	1.15951e+06	1.50189e+06	503492	918724	2.20202e+06
26354278	11	11	487.63	0.00954019	2.63638	Control	DlasB	unnamed protein product [Mus musculus]	442926	650927	227867	206777	187717	149619	351362	106739	206777	282522
49868	6	6	758.74	0.0220315	2.59996	Control	DlasB	put. beta-actin (aa 27-375) [Mus musculus]	3.76296e+07	2.8999e+07	1.69863e+07	1.03754e+07	1.10785e+07	1.27111e+07	1.56533e+07	7.95684e+06	1.03754e+07	1.66737e+07
13385268	4	4	166.5	0.0100367	2.5729	Control	DlasB	cytochrome b5 [Mus musculus]	148972	184494	52530.6	64994.8	76885.1	50322	99587.3	24606.8	64994.8	115715
12833651	5	5	225.26	0.0151964	2.56455	Control	DlasB	unnamed protein product [Mus musculus]	517425	456059	234787	191411	143189	174784	246175	109981	191411	215506
564370229	5	5	454.18	0.0490412	2.53219	Control	DlasB	PREDICTED: myosin regulatory light chain RLC-A isoform X2 [Rattus norvegicus]	1.97436e+06	1.81525e+06	1.13215e+06	542848	569864	666929	979847	530329	542848	857670
148679580	5	5	206.34	0.0434998	2.4361	Control	DlasB	mCG141545, isoform CRA_d [Mus musculus]	180593	127869	42644.5	70692.4	76595.4	61003.7	69022	19975.9	70692.4	115279
11464979	4	4	129.58	0.0409635	2.37848	Control	DlasB	metalloproteinase inhibitor 2 precursor [Rattus norvegicus]	161367	279687	103043	74987.6	100122	54509	150971	48268.4	74987.6	150688
6753738	3	3	97.61	0.0292394	2.34688	Control	DlasB	eukaryotic translation initiation factor 2 subunit 3, X-linked [Mus musculus]	239235	180754	69233.5	83479.9	115721	80812.7	97568.5	32430.9	83479.9	174165
133505845	2	2	115.19	0.0408247	2.30446	Control	DlasB	tyrosine-protein phosphatase non-receptor type 1 [Mus musculus]	62001.9	96007.9	36869	25752.1	40229.5	20944	51823.8	17270.5	25752.1	60547.2
13277394	2	2	84.34	0.0124163	2.30322	Control	DlasB	grpE protein homolog 1, mitochondrial precursor [Mus musculus]	214582	204054	72423.7	110008	90210.7	72484.9	110146	33925.3	110008	135771
157951706	16	16	724.46	0.00912586	2.25416	Control	DlasB	hypoxia up-regulated protein 1 precursor [Mus musculus]	586149	478671	273247	232987	202335	197999	258380	127996	232987	304523
74181576	5	5	255.32	0.00235729	2.25285	Control	DlasB	unnamed protein product [Mus musculus]	154465	144376	66679.2	73254.9	59041.6	52177.7	77932.4	31234.4	73254.9	88860.1
3342500	3	3	143.05	0.0116912	2.19484	Control	DlasB	protein phosphatase type 2A catalytic subunit alpha isoform [Mus musculus]	383661	451841	193423	221102	156475	129599	243898	90604.7	221102	235502
568927114	6	6	278.31	0.000190972	2.17465	Control	DlasB	PREDICTED: ras-related protein Rab-2A isoform X1 [Mus musculus]	128465	120910	56406.3	59653.7	55950.7	43395.1	65265.7	26422.3	59653.7	84208.2
13384648	4	4	244.82	0.00431569	2.13917	Control	DlasB	biotinidase precursor [Mus musculus]	1.03609e+06	891689	402135	452310	497325	349987	481322	188372	452310	748496
224967062	15	15	789.46	0.0343296	2.11902	Control	DlasB	macrophage mannose receptor 1 precursor [Mus musculus]	1.50937e+06	1.18847e+06	831309	549536	528885	509857	641521	389409	549536	795994
902763256	1	1	67.79	0.0553449	2.11654	Control	DlasB	40S ribosomal protein S27-like isoform 1 [Mus musculus]	336863	304267	208973	105701	139697	113791	164240	97888.9	105701	210249
126723423	8	8	366.29	0.0111959	2.0935	Control	DlasB	macrophage colony-stimulating factor 1 receptor precursor [Mus musculus]	4.06613e+06	4.38052e+06	1.64856e+06	2.32241e+06	2.08108e+06	1.37352e+06	2.36455e+06	772234	2.32241e+06	3.13212e+06
7242187	4	4	152.39	0.0148252	2.09227	Control	DlasB	legumain precursor [Mus musculus]	484181	550329	240413	296908	204345	163554	297060	112616	296908	307548
74204169	19	19	1176.59	0.00337413	2.06974	Control	DlasB	unnamed protein product [Mus musculus]	7.04529e+07	6.76843e+07	3.20814e+07	3.03214e+07	3.77092e+07	2.37987e+07	3.65351e+07	1.50278e+07	3.03214e+07	5.67539e+07
13277612	17	17	859.51	0.00219916	2.00463	Control	DlasB	Anxa5 protein [Mus musculus]	2.45482e+06	2.10911e+06	1.15383e+06	1.06939e+06	1.19181e+06	829228	1.13847e+06	540488	1.06939e+06	1.79372e+06
									Normalized abundance					Raw abundance
									Control		DlasB			Control		DlasB
