# Supplementary material for: Pseudomonas aeruginosa LasB Subverts Alveolar Macrophage Activity by Interfering With Bacterial Killing Through Downregulation of Innate Immune Defense, Reactive Oxygen Species Generation, and Complement Activation
Source: Front Immunol. 2018 Jul 23;9:1675. doi: 10.3389/fimmu.2018.01675 (PMC6064941; doi:10.3389/fimmu.2018.01675)
Supplement: Supplementary file 1 [file Data_Sheet_1.zip › 07-12-2018_10.3389-fimmu.2018.01675/Figure_S9.XLSX]

## Sheet: Feuil1
Figure S9: WTp0-PAO1-MPI>MPI
Accession	Peptide count	Unique peptides	Confidence score	Anova (p)	Max fold change	Highest mean condition	Lowest mean condition	Description	1727008-Q2	1727008-Q5	1727008-Q7	1727008-Q3	1727008-Q6	1727008-Q8	1727008-Q2	1727008-Q5	1727008-Q7	1727008-Q3	1727008-Q6	1727008-Q8
122937361	1	1	59.93	7.86564e-07	Infinity	WT	Control	guanine nucleotide-binding protein-like 1 [Mus musculus]	0	0	102231	83306	84245.3	0	0	73321.2	72502	128684
60360124	1	1	19.24	8.12836e-06	Infinity	WT	Control	mKIAA4074 protein [Mus musculus]	0	0	18975.6	14469.9	22263	0	0	13609.5	12593.2	34006.4
227496837	1	1	24.5	2.20828e-05	Infinity	WT	Control	L-aminoadipate-semialdehyde dehydrogenase-phosphopantetheinyl transferase [Mus musculus]	0	0	20379.1	21768.3	36130.1	0	0	14616.2	18945.1	55188.3
568939281	1	1	0.4	2.42366e-05	Infinity	WT	Control	PREDICTED: protein furry homolog isoform X1 [Mus musculus]	0	0	10900.7	6204.9	7375.94	0	0	7818.1	5400.18	11266.7
26353686	1	1	18.54	2.98387e-05	Infinity	WT	Control	unnamed protein product [Mus musculus]	0	0	53001.8	71708	113086	0	0	38013.6	62408.1	172738
148709263	1	1	37.43	4.0908e-05	Infinity	WT	Control	docking protein 3, isoform CRA_a, partial [Mus musculus]	0	0	151776	97459.6	63822.6	0	0	108856	84820	97488.3
148699318	1	1	29.59	4.57281e-05	Infinity	WT	Control	mCG20927, isoform CRA_b [Mus musculus]	0	0	12391.4	21433.2	26310	0	0	8887.31	18653.5	40188.2
568960123	1	1	26.21	6.07163e-05	Infinity	WT	Control	PREDICTED: ubiquitin-associated and SH3 domain-containing protein B isoform X1 [Mus musculus]	0	0	11213.5	17744.7	7868.87	0	0	8042.48	15443.4	12019.6
16755674	1	1	39.08	0.000100771	Infinity	WT	Control	MUS81 endonuclease [Mus musculus]	0	0	71283.8	108013	230716	0	0	51125.7	94005.1	352416
6680363	1	1	83.07	0.000109219	Infinity	WT	Control	interferon-induced protein with tetratricopeptide repeats 2 [Mus musculus]	0	0	69800.7	28023.2	80362	0	0	50062	24388.8	122752
568926900	1	1	28.52	0.000138707	Infinity	WT	Control	PREDICTED: DENN domain-containing protein 4C isoform X1 [Mus musculus]	0	0	25420.1	8970.14	11345.7	0	0	18231.6	7806.8	17330.4
39104529	1	1	28.3	0.000237779	Infinity	WT	Control	mKIAA0724 protein [Mus musculus]	0	0	27102.2	7573.01	19762.1	0	0	19438.1	6590.86	30186.4
730657061	1	1	17.47	0.000264662	Infinity	WT	Control	hypothetical protein [Pseudomonas aeruginosa]	0	0	6070.27	13985.2	22946.4	0	0	4353.68	12171.4	35050.4
148693635	1	1	31.12	0.000301703	Infinity	WT	Control	vacuolar protein sorting 11 (yeast), isoform CRA_a [Mus musculus]	0	0	7062.02	4421.14	16625.6	0	0	5064.98	3847.76	25395.4
74206095	1	1	60.16	0.000312217	Infinity	WT	Control	unnamed protein product [Mus musculus]	0	0	11027.7	7914.94	31346.8	0	0	7909.23	6888.45	47882
148676796	1	1	13.17	0.00052885	Infinity	WT	Control	mCG145920, isoform CRA_b, partial [Mus musculus]	0	0	8745.06	46286.3	12666.2	0	0	6272.08	40283.4	19347.4
258613892	1	1	35.32	0.000571606	Infinity	WT	Control	structural maintenance of chromosomes protein 1A [Mus musculus]	0	0	59237.9	9365.72	22035	0	0	42486.3	8151.07	33658.2
24528555	2	2	70.61	0.00086306	Infinity	WT	Control	N-terminal Xaa-Pro-Lys N-methyltransferase 1 [Mus musculus]	0	0	9633.72	58388.3	70638.5	0	0	6909.44	50815.9	107899
148677553	1	1	76.88	0.00108314	Infinity	WT	Control	dymeclin, isoform CRA_f, partial [Mus musculus]	0	0	7322.43	4725.33	35691.5	0	0	5251.75	4112.5	54518.4
23943898	1	1	14.12	0.00156006	Infinity	WT	Control	interleukin-1 receptor-associated kinase 4 [Mus musculus]	0	0	5999.21	29409.4	79144.9	0	0	4302.72	25595.2	120893
31981070	1	1	44.91	0.00192356	Infinity	WT	Control	sphingosine kinase 2 [Mus musculus]	0	0	9555.68	1787.2	19983.7	0	0	6853.47	1555.41	30524.9
13386442	1	1	17.05	0.00199503	Infinity	WT	Control	charged multivesicular body protein 5 [Mus musculus]	0	0	70950.7	122671	7481.05	0	0	50886.8	106762	11427.2
27229113	1	1	41.26	0.00245246	Infinity	WT	Control	kynureninase isoform 1 [Mus musculus]	0	0	6271.94	2558.41	37790.6	0	0	4498.32	2226.6	57724.7
120444910	1	1	22.95	0.00284642	Infinity	WT	Control	ras-related GTP-binding protein D [Mus musculus]	0	0	4240.26	2263.79	33612.7	0	0	3041.17	1970.2	51343.1
36031035	1	1	24.22	0.00362877	Infinity	WT	Control	structural maintenance of chromosomes protein 3 [Mus musculus]	0	0	888.449	1094.51	10098.7	0	0	637.208	952.562	15425.7
13938621	1	1	48.2	0.00426263	Infinity	WT	Control	DNA methyltransferase 3A [Mus musculus]	0	0	2212.57	1931.41	31428.2	0	0	1586.88	1680.92	48006.2
31560022	1	1	14.87	0.00540503	Infinity	WT	Control	glycogen [starch] synthase, muscle [Mus musculus]	0	0	18025.2	1273.25	1014.1	0	0	12927.9	1108.12	1549.02
569009115	1	1	34.42	0.00688467	Infinity	WT	Control	PREDICTED: dedicator of cytokinesis protein 11 isoform X1 [Mus musculus]	0	0	1489.78	582.201	15957.7	0	0	1068.49	506.695	24375.2
148686551	1	1	36.24	0.00848395	Infinity	WT	Control	peptidylprolyl isomerase domain and WD repeat containing 1, partial [Mus musculus]	0	0	2580.57	1692.26	73117.3	0	0	1850.82	1472.79	111686
568954593	1	1	29.01	0.0108509	Infinity	WT	Control	PREDICTED: CCR4-NOT transcription complex subunit 7 isoform X2 [Mus musculus]	0	0	2202.91	253.69	12446.3	0	0	1579.96	220.789	19011.5
9625041	1	1	6.42	0.0206841	Infinity	WT	Control	thrombospondin type-1 domain-containing protein 1 isoform 1 precursor [Mus musculus]	0	0	307.707	27096.8	72884.5	0	0	220.691	23582.6	111330
13879266	1	1	12.28	0.0404986	Infinity	WT	Control	WW domain binding protein 11 [Mus musculus]	0	0	246.005	180.934	38737.3	0	0	176.438	157.468	59170.9
6679809	1	1	25.06	0.00886785	6785.49	WT	Control	flotillin-1 [Mus musculus]	6.85035	0	43026.6	24020.7	2677.17	2.31402	0	30859.3	20905.4	4089.35
668259279	1	1	9.4	0.0377053	4994.75	WT	Control	calpastatin isoform 1 [Mus musculus]	0	112.97	27326.3	803074	15988.2	0	60.9799	19598.8	698923	24421.8
62530192	1	1	44.47	0.0146273	1365.72	WT	Control	disks large-associated protein 4 isoform a [Mus musculus]	0	31.7494	7349.92	28215.9	29475.4	0	17.1379	5271.47	24556.5	45023.4
148668498	1	1	36.64	0.0273469	1245.51	WT	Control	mCG116161, isoform CRA_b, partial [Mus musculus]	0	225.874	104051	76742.9	241198	0	121.924	74626.5	66790.1	368428
164664480	1	1	24.15	0.0351357	933.556	WT	Control	molybdopterin synthase sulfur carrier subunit isoform Mocs2A [Mus musculus]	0	262.977	77000.6	36657	254599	0	141.952	55225.9	31902.9	388897
1001065681	1	1	3.74	0.0200506	478.394	WT	Control	peptidoglycan-binding protein [Pseudomonas aeruginosa]	0.878227	90.91	11920.3	26176.4	27769.6	0.296661	49.072	8549.42	22781.6	42417.8
569007758	1	1	12.94	0.0452149	442.523	WT	Control	PREDICTED: F-box/LRR-repeat protein 15 isoform X1 [Mus musculus]	0	230.678	19783	16138.7	117198	0	124.517	14188.7	14045.6	179019
21311939	1	1	52.79	0.0156769	371.356	WT	Control	cap-specific mRNA (nucleoside-2'-O-)-methyltransferase 1 [Mus musculus]	209.781	51.4735	83877.8	55138.8	6511.04	70.8632	27.7847	60158.3	47987.8	9945.55
148674950	1	1	27.22	0.0135983	326.505	WT	Control	elongation factor Tu GTP binding domain containing 1, isoform CRA_a [Mus musculus]	1777.32	3780.77	1.24167e+06	1.35373e+06	126709	600.369	2040.81	890545	1.17816e+06	193547
116283802	1	1	23.61	0.00560807	91.7341	WT	Control	Ttc38 protein, partial [Mus musculus]	3432.62	680.885	150258	138839	276927	1159.53	367.533	107767	120833	423003
38348528	1	1	12.03	0.0214871	83.3294	WT	Control	coiled-coil domain-containing protein 58 isoform 1 [Mus musculus]	1073.61	488.181	24541.9	152752	17921.1	362.662	263.514	17601.8	132942	27374.3
755537258	1	1	74.18	0.00114745	62.6805	WT	Control	PREDICTED: granulocyte colony-stimulating factor isoform X1 [Mus musculus]	4908.81	3291.99	158955	261896	350194	1658.18	1776.97	114005	227930	534918
1255116	1	1	74.68	0.00594315	47.6521	WT	Control	heat-responsive protein [Mus musculus]	2966.12	8887.66	295049	403898	148339	1001.94	4797.44	211613	351516	226586
12963663	4	4	190.45	0.0136115	41.1312	WT	Control	magnesium-dependent phosphatase 1 [Mus musculus]	3082.36	15671.1	292739	653742	210549	1041.21	8459.06	209957	568958	321611
313760674	2	2	65.86	0.0259725	34.9042	WT	Control	serine/threonine-protein kinase N1 isoform 1 [Mus musculus]	2251.06	144.479	45491.9	31221.8	48707.5	760.397	77.988	32627.4	27172.6	74400.2
568972933	3	2	117.95	0.0201359	34.8761	WT	Control	PREDICTED: clathrin interactor 1 isoform X1 [Mus musculus]	427.561	4915.78	77741.6	96983.3	104808	144.428	2653.47	55757.4	84405.5	160093
110624770	1	1	52.51	0.029643	34.8334	WT	Control	H-2 class II histocompatibility antigen gamma chain isoform 1 [Mus musculus]	211.008	1576.02	55659.7	26849.1	10863.5	71.2775	850.713	39919.9	23367	16593.9
148696944	2	2	97.7	0.0106436	30.0244	WT	Control	microtubule-associated protein 1S, isoform CRA_a, partial [Mus musculus]	818.24	2052.61	42350.6	18945	67997.8	276.398	1107.97	30374.4	16488	103866
148679302	2	2	83.12	0.0337832	29.75	WT	Control	core binding factor beta, isoform CRA_a, partial [Mus musculus]	866.321	16299.9	238064	350916	177061	292.64	8798.46	170743	305406	270458
21313432	2	2	90.52	0.00565937	28.3471	WT	Control	proteasome assembly chaperone 3 [Mus musculus]	4598.77	2058.89	97845	51629.3	133614	1553.45	1111.36	70175.7	44933.4	204094
148747377	1	1	30.83	0.0287809	28.1882	WT	Control	protein-lysine 6-oxidase preproprotein [Mus musculus]	126.425	1022.42	8805.19	29596.8	10173.9	42.7059	551.889	6315.21	25758.4	15540.5
148671042	1	1	62.86	0.000760537	27.868	WT	Control	RIKEN cDNA 1600014C10, isoform CRA_a, partial [Mus musculus]	5440.11	4401.7	172835	96846.6	141726	1837.65	2375.98	123960	84286.5	216485
22122387	3	3	109.33	0.00503517	26.9516	WT	Control	cystathionine gamma-lyase [Mus musculus]	1336.14	3453.26	50739.9	48259.9	94623.5	451.344	1864.02	36391.4	42001.1	144536
1001044508	8	8	346.06	0.0122077	23.2131	WT	Control	threonine--tRNA ligase [Pseudomonas aeruginosa]	85790.1	17331	863481	1.37322e+06	1.35394e+06	28979.5	9355.04	619301	1.19513e+06	2.06812e+06
11992399	2	2	57.74	0.0121446	22.4651	WT	Control	StAR-related protein 1-4E [Mus musculus]	1105.58	5884.37	70773.3	87722.6	77049.5	373.462	3176.3	50759.6	76345.8	117692
160333430	3	3	211.74	0.0260994	22.1236	WT	Control	proteasome assembly chaperone 4 isoform b [Mus musculus]	1897.48	21064.2	237018	253754	271219	640.961	11370.2	169992	220845	414285
9624979	1	1	23.6	0.00618564	21.8154	WT	Control	alpha-endosulfine isoform a [Mus musculus]	4826.24	6670.87	72877.6	210542	92802	1630.28	3600.85	52268.8	183237	141754
148682900	1	1	5.11	0.019313	21.3491	WT	Control	DNA fragmentation factor, alpha subunit, isoform CRA_b, partial [Mus musculus]	1659.92	1331.4	34253.3	51173.6	10366.2	560.714	718.67	24567	44536.9	15834.3
568949324	4	3	142.76	0.00056867	21.0979	WT	Control	PREDICTED: beta-arrestin-1 isoform X1 [Mus musculus]	3513.63	3295.93	52483.5	77642.8	85375.2	1186.89	1779.1	37641.9	67573.3	130410
1001048544	5	5	195.35	0.0122516	21.0412	WT	Control	C4-dicarboxylate ABC transporter [Pseudomonas aeruginosa]	5188.21	5624.3	53590.7	77190.1	210481	1752.56	3035.92	38436	67179.3	321508
148708973	11	11	521.04	0.00537961	20.4826	WT	Control	coagulation factor XIII, A1 subunit, isoform CRA_c, partial [Mus musculus]	26928.6	33743.6	420206	408952	1.03493e+06	9096.38	18214.3	301378	355914	1.58085e+06
157951596	2	2	71.63	0.00214574	20.1717	WT	Control	carbonic anhydrase 2 [Mus musculus]	9358.6	12893.5	183597	164461	325236	3161.29	6959.73	131678	143132	496795
569001981	2	2	49.42	0.0413415	19.5497	WT	Control	PREDICTED: phostensin isoform X1 [Mus musculus]	1113.92	11739.9	129678	191846	55409	376.278	6337.06	93006.9	166966	84636.6
7705300	4	4	191.27	0.00670988	19.4592	WT	Control	ubiquitin-fold modifier 1 isoform 1 precursor [Homo sapiens]	40044.3	82571.7	650994	1.43096e+06	1.49707e+06	13526.8	44571.1	466902	1.24538e+06	2.28675e+06
6754092	2	2	94.35	0.00624333	19.0008	WT	Control	maleylacetoacetate isomerase isoform 1 [Mus musculus]	1865.5	2545.62	69734.3	25998	29989.9	630.157	1374.09	50014.4	22626.3	45809.2
165972513	2	2	40.37	0.0411645	18.9604	WT	Control	cytokine receptor common subunit beta precursor [Mus musculus]	844.892	15246.1	131036	184043	142560	285.401	8229.66	93980.8	160174	217760
21313408	1	1	44.61	0.00355907	18.943	WT	Control	ABI gene family member 3 isoform 1 [Mus musculus]	7684.67	12989.5	272264	189760	125423	2595.85	7011.57	195271	165150	191582
8393066	2	2	58.98	0.00480261	18.7689	WT	Control	copper chaperone for superoxide dismutase [Mus musculus]	7141.34	6131.83	79867.3	201841	91975.3	2412.31	3309.88	57281.9	175664	140491
489187733	16	14	1003.36	0.000356238	18.5539	WT	Control	MULTISPECIES: ATP synthase subunit alpha [Pseudomonas]	126427	114263	1.95562e+06	1.94865e+06	2.79435e+06	42706.6	61677.4	1.4026e+06	1.69592e+06	4.26834e+06
13097426	5	5	147.79	0.0269818	18.2029	WT	Control	Tryptophanyl-tRNA synthetase [Mus musculus]	10923.9	33983.4	235164	199372	791630	3690.06	18343.8	168663	173515	1.20921e+06
148677744	1	1	21.39	0.0201626	17.7156	WT	Control	mucosa associated lymphoid tissue lymphoma translocation gene 1, isoform CRA_b, partial [Mus musculus]	3446	861.433	64447.4	26638.5	23377.5	1164.04	464.99	46222.5	23183.8	35708.9
123779929	2	2	56.43	0.00312217	17.713	WT	Control	RecName: Full=Protein misato homolog 1	1548.31	709.911	16823	17836.4	25340.5	523.011	383.201	12065.7	15523.2	38707.3
1019908	2	2	70.93	0.0478743	16.8859	WT	Control	ORF, partial [Mus musculus]	6372.82	552.113	29766.8	100477	45156.5	2152.71	298.023	21349.1	87446.2	68976.1
6679034	5	5	482.13	0.0146527	16.2685	WT	Control	NEDD8 precursor [Mus musculus]	150837	30259.5	1.3774e+06	1.67176e+06	1.37009e+06	50952.1	16333.7	987888	1.45495e+06	2.0928e+06
568915531	3	3	154.92	0.000992358	15.7781	WT	Control	PREDICTED: interleukin-1 beta isoform X1 [Mus musculus]	64675.8	53747.1	792594	1.241e+06	769139	21847.2	29012	568460	1.08005e+06	1.17485e+06
148688797	15	15	1099.77	0.00197943	15.6472	WT	Control	lectin, galactose binding, soluble 3, isoform CRA_c, partial [Mus musculus]	2.26809e+06	2.45171e+06	3.84266e+07	4.82153e+07	2.41358e+07	766151	1.3234e+06	2.75601e+07	4.19622e+07	3.68672e+07
110671381	1	1	32.05	0.0473321	15.4295	WT	Control	interleukin-6 [Mus musculus]	681.561	7570.77	76781.3	29809	84403.6	230.228	4086.6	55068.6	25943	128926
13398448	2	2	85.38	0.0170847	15.4038	WT	Control	G protein receptor kinase 2 [Mus musculus]	6094.22	1126.79	49091.2	59884.9	57870.7	2058.6	608.228	35208.8	52118.4	88396.9
47059206	1	1	34.69	0.0115678	14.9986	WT	Control	E3 ubiquitin-protein ligase RNF181 [Mus musculus]	10051.4	39472.8	332536	448825	332831	3395.33	21306.9	238499	390617	508396
47847508	7	7	391.83	0.00149494	14.6347	WT	Control	mFLJ00316 protein [Mus musculus]	13566.2	18815.9	293818	245130	171905	4582.61	10156.6	210730	213339	262583
23395756	4	4	203.12	0.00252385	14.5451	WT	Control	TPA_exp: aflatoxin aldehyde reductase [Mus musculus]	8343.07	15875.7	141979	169454	216962	2818.25	8569.49	101829	147478	331408
113199761	2	2	135.56	0.00593612	14.078	WT	Control	tyrosine-protein phosphatase non-receptor type 18 [Mus musculus]	6573.2	13442.8	112784	105931	203962	2220.4	7256.25	80890.2	92192.7	311550
7305579	1	1	27.22	0.0118552	14.0721	WT	Control	mitochondrial import inner membrane translocase subunit Tim8 B [Mus musculus]	46895.3	22711.8	253956	719136	496182	15841	12259.5	182141	625871	757913
31981560	1	1	23.22	0.00303977	13.5453	WT	Control	stromal membrane-associated protein 2 [Mus musculus]	6910.24	5067.36	116298	58961	68100.7	2334.25	2735.29	83410.4	51314.3	104023
568971697	4	4	130.54	0.0354035	13.476	WT	Control	PREDICTED: guanylate kinase isoform X1 [Mus musculus]	13977.1	26167.9	291918	433565	86006.7	4721.41	14125.1	209368	377336	131374
227496223	3	3	53.41	0.004086	13.3561	WT	Control	lysophospholipase-like protein 1 [Mus musculus]	6307.43	15028.8	129364	136311	161779	2130.62	8112.34	92781.7	118633	247116
568937224	2	2	50.67	0.0102811	13.3498	WT	Control	PREDICTED: ARF GTPase-activating protein GIT2 isoform X9 [Mus musculus]	4366.26	15657.4	137454	143161	120353	1474.9	8451.66	98583.6	124594	183838
6754450	18	18	1196.2	0.00894723	13.1252	WT	Control	fatty acid-binding protein, epidermal isoform 1 [Mus musculus]	4.66253e+06	3.86588e+06	8.2598e+07	5.68815e+07	2.84257e+07	1.57498e+06	2.08675e+06	5.92404e+07	4.95045e+07	4.34199e+07
6678097	22	22	1646.97	9.53725e-05	12.9337	WT	Control	serpin B6 isoform b [Mus musculus]	731542	626276	9.53649e+06	8.86856e+06	7.93748e+06	247112	338056	6.8397e+06	7.71839e+06	1.21244e+07
213512973	3	3	44.56	0.00564381	12.9086	WT	Control	ubiquitin/ISG15-conjugating enzyme E2 L6 [Mus musculus]	18155.2	28365.3	440074	269085	191612	6132.75	15311.2	315627	234187	292685
41152116	3	3	115.69	0.0176375	12.35	WT	Control	leucine-rich repeat-containing protein 47 [Mus musculus]	3008.13	13204.4	86146.4	85902.2	128290	1016.13	7127.57	61785.4	74761.5	195961
6680908	3	3	120.65	0.00303583	12.3198	WT	Control	cyclin-dependent kinase 5 [Mus musculus]	11265.4	14790.4	108456	154552	218497	3805.42	7983.67	77786.4	134508	333752
21489933	12	11	446.43	0.00112455	12.2749	WT	Control	mitogen-activated protein kinase 3 [Mus musculus]	75966.4	43839.7	733375	736812	735733	25661.1	23664.1	525986	641255	1.12382e+06
10181206	4	4	216.28	0.0382002	12.2307	WT	Control	gamma-aminobutyric acid receptor-associated protein-like 1 [Mus musculus]	9316.6	55596.6	221997	324138	644767	3147.11	30010.3	159219	282101	984874
21362303	1	1	32.9	0.0499239	12.1418	WT	Control	synaptosomal-associated protein 47 [Mus musculus]	952.163	8895.93	58960.2	89204.3	31196.5	321.636	4801.9	42287.1	77635.3	47652.3
148686640	1	1	23.49	0.00879522	11.9701	WT	Control	thymoma viral proto-oncogene 1, isoform CRA_b, partial [Mus musculus]	15001.1	5406.53	117047	154984	94389.8	5067.31	2918.37	83947.9	134884	144179
26341312	5	4	321.55	0.000891122	11.8878	WT	Control	unnamed protein product [Mus musculus]	64445.2	53216.2	598616	607214	892276	21769.3	28725.4	429336	528464	1.36294e+06
12851714	2	2	58.57	0.00499689	11.6374	WT	Control	unnamed protein product [Mus musculus]	2736.02	6422.42	54742.8	44317.8	60810.2	924.215	3466.74	39262.3	38570.2	92886.9
1001068282	3	3	165.9	0.0123271	11.4691	WT	Control	Fur family transcriptional regulator [Pseudomonas aeruginosa]	21655.4	17019.7	120347	177823	367183	7315.11	9187.03	86314.3	154761	560869
6754908	2	2	85.65	0.0262331	11.4334	WT	Control	cytosolic Fe-S cluster assembly factor NUBP2 [Mus musculus]	4001.23	14241.6	62705.5	78309.5	171851	1351.6	7687.45	44973.3	68153.5	262501
148682306	4	4	193.64	0.0186908	11.3938	WT	Control	transcription elongation factor A (SII) 1 [Mus musculus]	29187.1	29774	206028	188646	613012	9859.29	16071.6	147766	164180	936369
26325272	2	2	44.96	0.00940331	11.3609	WT	Control	unnamed protein product [Mus musculus]	5581.27	7510.32	96652.1	88153.9	38291.5	1885.33	4053.97	69320.2	76721.2	58489.9
148676526	6	6	235.55	0.0419853	11.3356	WT	Control	protein phosphatase 2A, regulatory subunit B (PR 53), isoform CRA_b, partial [Mus musculus]	11385.7	95763.4	589671	399347	832888	3846.03	51691.8	422920	347555	1.27223e+06
469832293	4	4	151.63	0.00829831	11.3167	WT	Control	adapter molecule crk isoform 1 [Mus musculus]	30833.6	25364.7	352004	433606	168360	10415.5	13691.5	252462	377372	257169
22203753	1	1	26.96	0.0285166	11.1527	WT	Control	inorganic pyrophosphatase 2, mitochondrial isoform 1 precursor [Mus musculus]	4430.7	1061.31	29248.4	45581.4	17046.2	1496.67	572.882	20977.4	39669.9	26037.8
568970276	2	2	56.48	0.00488257	11.0891	WT	Control	PREDICTED: SH3 and PX domain-containing protein 2B isoform X1 [Mus musculus]	9599.68	22031.3	162524	207535	156079	3242.73	11892.2	116564	180620	238409
148698788	1	1	31.47	0.00170855	10.9944	WT	Control	coiled-coil and C2 domain containing 1B, isoform CRA_a [Mus musculus]	1308.37	2146.29	16967.7	17094.5	22910.7	441.962	1158.54	12169.4	14877.5	34995.8
26375000	2	1	87.93	0.0207637	10.9507	WT	Control	unnamed protein product [Mus musculus]	4846.81	11512.1	52518.5	64308.4	151886	1637.23	6214.1	37667	55968.2	232004
568924220	2	2	98.86	0.025333	10.8925	WT	Control	PREDICTED: ubiquitin-associated protein 2-like isoform X2 [Mus musculus]	1817.22	8979.07	78016	55849.6	42532.7	613.851	4846.78	55954.1	48606.5	64968.3
13097480	1	1	11.76	0.00116623	10.8209	WT	Control	Phosphate cytidylyltransferase 2, ethanolamine [Mus musculus]	6701.71	9309.04	107454	73466.3	78955.8	2263.81	5024.89	77067.8	63938.4	120604
13384768	3	2	123.72	0.00208765	10.6459	WT	Control	ubiquitin-fold modifier-conjugating enzyme 1 [Mus musculus]	29114	21096.3	198897	340791	262114	9834.59	11387.5	142652	296594	400377
150959994	5	5	177.4	0.0411975	10.619	WT	Control	30S ribosomal protein S14 [Pseudomonas aeruginosa PA7]	135448	19608.2	701947	534856	1.23301e+06	45753.6	10584.3	503446	465490	1.88342e+06
26337927	1	1	27.64	0.00184607	10.4385	WT	Control	unnamed protein product [Mus musculus]	19155.1	17797.6	256878	178051	143670	6470.51	9606.92	184236	154960	219454
148368976	1	1	21.32	0.0170696	10.404	WT	Control	arf-GAP with dual PH domain-containing protein 1 [Mus musculus]	3896.74	16264.1	101723	113619	99288.6	1316.3	8779.16	72957.4	98883.8	151662
11612513	2	2	91.79	0.0331605	10.2339	WT	Control	interferon alpha responsive protein isoform a [Mus musculus]	5381.01	19037.3	59224.1	128522	187098	1817.68	10276.1	42476.3	111854	285791
31560404	2	2	71.01	0.00397633	10.1191	WT	Control	glycolipid transfer protein [Mus musculus]	102679	88777.8	672004	846570	1.38747e+06	34684.4	47921.1	481970	736778	2.11934e+06
568923916	1	1	35.94	0.0434603	10.0831	WT	Control	PREDICTED: serine/arginine-rich splicing factor 11 isoform X1 [Mus musculus]	1247.34	12052.7	63663.8	68489.8	69005.7	421.345	6505.89	45660.5	59607.4	105405
148696693	3	3	74.5	0.0493226	10.0547	WT	Control	mCG14817, isoform CRA_d, partial [Mus musculus]	1268.7	12011.6	48263.9	58727.8	93303	428.562	6483.72	34615.5	51111.4	142519
29244556	2	2	98.12	0.0134334	9.67859	WT	Control	mannose-1-phosphate guanyltransferase beta [Mus musculus]	5616.44	17513.5	105876	88969.2	140953	1897.21	9453.57	75935.6	77430.7	215305
148693071	5	5	196.69	0.00086618	9.61412	WT	Control	RIKEN cDNA 4931406C07, isoform CRA_b, partial [Mus musculus]	26216.4	37857.5	274030	353179	296814	8855.8	20435	196538	307375	453381
27370240	3	3	88.02	0.0304761	9.39726	WT	Control	leucyl-cystinyl aminopeptidase [Mus musculus]	18404.7	20982.2	89214.8	120164	345814	6217.02	11325.9	63986.1	104580	528227
165932366	2	2	49.16	0.0429169	9.26513	WT	Control	signal transducer and activator of transcription 5B [Mus musculus]	5725.22	39119	163141	160369	299722	1933.96	21115.9	117007	139571	457822
12805129	3	3	76.57	0.0105799	9.19618	WT	Control	Caspase 6 [Mus musculus]	7524.47	6035.75	33087.1	70876.2	83090.2	2541.73	3258.02	23730.5	61684.2	126919
94681061	2	2	126.6	0.0148116	9.15544	WT	Control	5'-AMP-activated protein kinase catalytic subunit alpha-1 [Mus musculus]	5022.8	14963	99449.6	64372.9	110646	1696.68	8076.85	71326.6	56024.3	169011
61656173	3	3	111.56	0.00054298	8.9989	WT	Control	oncostatin-M precursor [Mus musculus]	28894.2	41017.9	308456	337574	297669	9760.35	22140.9	221229	293793	454686
74198364	1	1	37.67	0.000336514	8.94625	WT	Control	unnamed protein product [Mus musculus]	29845.8	27958.2	214889	279120	281684	10081.8	15091.5	154122	242921	430269
568923335	3	3	140.74	0.000254893	8.91707	WT	Control	PREDICTED: PDZ and LIM domain protein 5 isoform X3 [Mus musculus]	20462	24173.4	176935	223340	196750	6911.99	13048.5	126900	194375	300534
148704095	1	1	3.48	0.0485877	8.91387	WT	Control	mCG2476 [Mus musculus]	1029.82	1738.8	23499.1	8629.83	4889.69	347.867	938.583	16853.9	7510.62	7468.95
148693657	4	4	191.48	0.0298544	8.89558	WT	Control	DEAD (Asp-Glu-Ala-Asp) box polypeptide 6, isoform CRA_a, partial [Mus musculus]	7820.49	19465.7	166585	55342.5	142162	2641.73	10507.3	119477	48165.1	217151
9790285	4	4	196.75	0.00379623	8.88785	WT	Control	vacuolar protein sorting-associated protein 29 [Mus musculus]	27869.3	20697.5	152414	205649	289418	9414.12	11172.2	109313	178978	442083
148672932	1	1	45.83	0.0240973	8.82535	WT	Control	RWD domain containing 1, partial [Mus musculus]	5384.97	20570.6	86819.3	159734	97047.2	1819.02	11103.7	62268	139018	148239
6679245	1	1	39.7	0.00030339	8.75436	WT	Control	retinal rod rhodopsin-sensitive cGMP 3',5'-cyclic phosphodiesterase subunit delta [Mus musculus]	26734	23372.8	206850	254006	197123	9030.63	12616.3	148356	221064	301104
55741460	8	6	433.52	0.0359226	8.6878	WT	Control	protein DJ-1 [Mus musculus]	268201	528526	1.64003e+06	2.51992e+06	6.22276e+06	90597.2	285291	1.17625e+06	2.19311e+06	9.5052e+06
27754056	3	2	176.47	0.0137947	8.65157	WT	Control	tubulin beta-6 chain [Mus musculus]	7033.81	22248.5	145784	107995	126228	2375.99	12009.4	104558	93989.1	192813
10092608	6	6	367.01	0.00803208	8.59322	WT	Control	glutathione S-transferase P 1 [Mus musculus]	539418	1.0676e+06	4.66983e+06	8.10139e+06	7.943e+06	182213	576277	3.34927e+06	7.05072e+06	1.21328e+07
12842567	1	1	36.54	0.017152	8.5452	WT	Control	unnamed protein product [Mus musculus]	2311.2	7719.03	52005	43115.2	33445.4	780.715	4166.63	37298.7	37523.5	51087.6
551032848	3	3	142.75	0.000781289	8.51249	WT	Control	interferon gamma inducible protein 47 [Mus musculus molossinus]	49311.6	33872.1	371489	370331	320331	16657.2	18283.7	266437	322302	489303
568915051	15	14	842.12	0.0151335	8.42108	WT	Control	PREDICTED: biliverdin reductase A isoform X2 [Mus musculus]	201143	602893	3.33613e+06	2.58996e+06	4.23019e+06	67945.4	325434	2.39272e+06	2.25407e+06	6.46157e+06
489191272	5	5	278.5	0.0153987	8.40903	WT	Control	MULTISPECIES: ubiquinol-cytochrome c reductase iron-sulfur subunit [Pseudomonas]	27470.7	75878.7	546480	297937	459185	9279.49	40958.3	391943	259297	701400
224809379	1	1	125.83	0.00998371	8.40193	WT	Control	E3 ubiquitin-protein ligase RNF149 precursor [Mus musculus]	19596.3	19686.4	91839.7	171061	232176	6619.56	10626.5	65868.7	148876	354646
31981458	4	4	232.45	0.0140384	8.37764	WT	Control	glutaredoxin-1 [Mus musculus]	72775.1	234328	1.37007e+06	1.14625e+06	1.34289e+06	24583.1	126487	982633	997589	2.05125e+06
568909571	1	1	20.32	0.0140493	8.3634	WT	Control	PREDICTED: UBX domain-containing protein 4 isoform X1 [Mus musculus]	9454.03	17598.7	119739	64537.6	155103	3193.53	9499.53	85878.3	56167.7	236918
34328236	2	1	75.81	0.031159	8.24125	WT	Control	ubiquilin-2 [Mus musculus]	300509	971069	5.5202e+06	7.38586e+06	2.81302e+06	101511	524170	3.95916e+06	6.42798e+06	4.29685e+06
29747833	1	1	42.63	0.0307984	8.17153	WT	Control	Retinoblastoma binding protein 9 [Mus musculus]	13538.4	22631.7	64062.7	150356	228929	4573.21	12216.3	45946.7	130856	349687
755497775	1	1	25.9	0.014465	8.11512	WT	Control	PREDICTED: GTPase-activating protein and VPS9 domain-containing protein 1 isoform X1 [Mus musculus]	9625.45	28990	188055	127918	154080	3251.43	15648.4	134876	111328	235356
60359884	2	2	30.45	0.0364966	7.9862	WT	Control	mFLJ00061 protein [Mus musculus]	11182.9	24712.9	166526	202492	60989.6	3777.55	13339.7	119434	176231	93161
6754508	10	10	539.92	0.0115019	7.90443	WT	Control	LIM and SH3 domain protein 1 [Mus musculus]	160928	307363	2.15147e+06	2.26174e+06	1.13916e+06	54360.9	165910	1.54306e+06	1.96841e+06	1.74006e+06
148706470	11	11	626	0.00264714	7.80557	WT	Control	xanthine dehydrogenase, isoform CRA_a, partial [Mus musculus]	45091.7	72586.8	551303	384475	442044	15231.8	39181.4	395402	334612	675217
116174774	4	4	80.23	0.0274802	7.80166	WT	Control	protein transport protein Sec24A isoform 1 [Mus musculus]	3912.52	14852.7	61339.3	56134.2	102127	1321.63	8017.3	43993.4	48854.1	155997
6680083	14	13	677.82	0.0252972	7.78139	WT	Control	growth factor receptor-bound protein 2 [Mus musculus]	187830	597516	2.60498e+06	4.46052e+06	2.10114e+06	63448.1	322531	1.86832e+06	3.88203e+06	3.20947e+06
60360212	4	3	124.78	0.00450783	7.61292	WT	Control	mKIAA4014 protein [Mus musculus]	12404	15115.2	128034	117082	69136.6	4190.03	8158.98	91827.6	101898	105605
110625679	4	4	178.91	0.0449432	7.46047	WT	Control	molybdenum cofactor sulfurase [Mus musculus]	22373.1	7011.89	61585.2	78609.2	188644	7557.54	3784.92	44169.8	68414.3	288152
1098561	1	1	43.9	0.0409001	7.44025	WT	Control	inositol polyphosphate 1-phosphatase [Mus musculus]	5722.51	32435.1	106660	143409	175785	1933.04	17508	76498	124810	268509
19527270	3	3	81.39	0.0215519	7.4129	WT	Control	1,2-dihydroxy-3-keto-5-methylthiopentene dioxygenase [Mus musculus]	12230.4	12644.5	127160	106239	43193.8	4131.37	6825.35	91200.8	92461	65978.1
568931845	1	1	23.36	0.0174264	7.39164	WT	Control	PREDICTED: protein LZIC isoform X2 [Mus musculus]	89492.9	66923.8	866257	560821	307186	30230.3	36124.6	621291	488088	469223
112984244	2	2	70.41	0.0426874	7.37751	WT	Control	malignant T-cell-amplified sequence 1 [Rattus norvegicus]	2658.82	16156	54442.3	70511.3	83256	898.139	8720.78	39046.7	61366.6	127173
568936939	1	1	73.38	0.0226743	7.32576	WT	Control	PREDICTED: paxillin isoform X1 [Mus musculus]	15726	4255.4	68903.8	63026.8	87638	5312.19	2297.01	49418.8	54852.8	133866
148671671	4	4	208.78	0.0101194	7.31831	WT	Control	mCG49030 [Mus musculus]	141650	177270	1.12526e+06	1.67104e+06	704629	47848.8	95687.8	807053	1.45432e+06	1.07631e+06
568899234	4	4	177.6	0.0256966	7.29965	WT	Control	PREDICTED: protein AHNAK2 isoform X1 [Mus musculus]	17951.9	67330.1	236817	310383	386593	6064.07	36343.9	169848	270130	590517
3724328	8	8	348.82	0.00887843	7.29614	WT	Control	heme-binding protein [Mus musculus]	57432.9	106388	422470	577338	793083	19400.6	57426.8	303001	502462	1.21143e+06
10946986	5	5	170.58	0.0153065	7.28742	WT	Control	cAMP-regulated phosphoprotein 19 isoform 1 [Mus musculus]	106929	256518	949810	1.81727e+06	1.20581e+06	36120.2	138465	681217	1.58159e+06	1.84187e+06
224994269	6	6	258.71	0.00783921	7.18217	WT	Control	interleukin-36 gamma [Mus musculus]	149544	89427.6	787366	1.17218e+06	614954	50515.4	48271.8	564710	1.02016e+06	939336
171460960	5	4	287.45	0.00494149	7.09102	WT	Control	protein ABHD14B [Mus musculus]	29979.8	55708.2	342890	323295	245238	10127.1	30070.6	245926	281367	374599
6746357	11	11	644.62	0.00681904	7.04628	WT	Control	peroxisomal membrane protein 20 [Mus musculus]	698463	1.24437e+06	8.25958e+06	7.34115e+06	4.93389e+06	235938	671694	5.92388e+06	6.38907e+06	7.53647e+06
6753136	2	2	98.03	0.00901898	6.97368	WT	Control	copper transport protein ATOX1 [Mus musculus]	530215	769410	2.81316e+06	5.77659e+06	5.005e+06	179104	415317	2.01764e+06	5.02742e+06	7.64509e+06
148682030	4	4	185.16	0.00113243	6.90507	WT	Control	mCG128295, partial [Mus musculus]	315914	374206	2.19369e+06	2.91896e+06	2.03535e+06	106714	201991	1.57334e+06	2.5404e+06	3.10897e+06
148693525	14	14	671.18	0.000678635	6.88402	WT	Control	loss of heterozygosity, 11, chromosomal region 2, gene A homolog (human), isoform CRA_b, partial [Mus musculus]	167330	200383	1.07106e+06	1.28173e+06	1.44422e+06	56523.3	108164	768182	1.1155e+06	2.20604e+06
6681137	12	11	1028.49	0.0193852	6.81846	WT	Control	acyl-CoA-binding protein isoform 2 [Mus musculus]	2.71856e+06	4.18025e+06	2.16775e+07	3.572e+07	1.31614e+07	918318	2.25644e+06	1.55474e+07	3.10874e+07	2.0104e+07
1518868	2	2	34.3	0.00962352	6.81179	WT	Control	adenosine deaminase (ADA) [Mus musculus]	25591	12688.9	153872	143850	93410.1	8644.54	6849.3	110359	125194	142683
110681729	2	2	43.09	0.0289914	6.74362	WT	Control	ubiquitin-conjugating enzyme E2 Z [Mus musculus]	65403.4	47915.6	666110	247236	232925	22093	25864.2	477743	215172	355790
124517678	4	4	127.33	0.0374468	6.74137	WT	Control	tyrosine-protein phosphatase non-receptor type 23 [Mus musculus]	4173.93	2788.49	24882.5	10106.8	35415	1409.93	1505.19	17846.1	8796.06	54096.1
10720280	5	5	181	0.0020183	6.68189	WT	Control	RecName: Full=Sorting nexin-3; AltName: Full=SDP3 protein	168515	184577	1.41888e+06	1.23654e+06	883573	56923.8	99632.2	1.01764e+06	1.07617e+06	1.34965e+06
568924855	4	4	147.27	0.0146156	6.65567	WT	Control	PREDICTED: protein transport protein Sec24B isoform X1 [Mus musculus]	3695.87	10439.3	52254.4	41488.4	47375.7	1248.45	5634.99	37477.5	36107.7	72365.8
6754632	8	8	415.8	0.00172884	6.64908	WT	Control	mitogen-activated protein kinase 1 [Mus musculus]	106801	163403	870089	1.00933e+06	815492	36077	88202.8	624040	878433	1.24566e+06
6679439	25	25	1993.64	0.0369654	6.63659	WT	Control	peptidyl-prolyl cis-trans isomerase A [Mus musculus]	3.62027e+06	9.88783e+06	4.367e+07	6.68785e+07	2.39231e+07	1.22291e+06	5.33732e+06	3.13207e+07	5.8205e+07	3.65423e+07
29747831	9	9	557.69	0.00143383	6.61939	WT	Control	Galactokinase 1 [Mus musculus]	291989	415012	2.49733e+06	1.98641e+06	2.53614e+06	98632.8	224018	1.79112e+06	1.72879e+06	3.87393e+06
113931156	3	3	115.02	0.0184745	6.54248	WT	Control	peptidyl-prolyl cis-trans isomerase NIMA-interacting 4 [Mus musculus]	38388.1	90672.4	297771	378055	590738	12967.3	48943.8	213566	329024	902346
574030670	1	1	26.53	0.00349292	6.53972	WT	Control	ferredoxin [Pseudomonas aeruginosa BWHPSA045]	3046.04	2145.02	18871.7	12622	19428.5	1028.94	1157.85	13535	10985.1	29676.8
37359924	1	1	55.24	0.0188059	6.52836	WT	Control	mKIAA0398 protein [Mus musculus]	13644	32952.5	115384	125030	215885	4608.9	17787.3	82755.2	108815	329762
568979528	2	2	90.2	0.0470581	6.45606	WT	Control	PREDICTED: serine/threonine-protein kinase VRK1 isoform X2 [Mus musculus]	31098.5	128887	653311	604411	291587	10504.9	69571.3	468564	526025	445396
12836298	4	4	212.6	0.0141168	6.40015	WT	Control	unnamed protein product [Mus musculus]	112393	60903.2	354271	740455	568955	37965.8	32874.7	254088	644425	869073
31982028	7	7	317.09	0.0164565	6.35337	WT	Control	ras suppressor protein 1 [Mus musculus]	199669	583500	2.73223e+06	2.49021e+06	2.2412e+06	67447.4	314965	1.95959e+06	2.16726e+06	3.42341e+06
148688158	4	4	60.77	0.0029765	6.35156	WT	Control	cyclin G associated kinase, isoform CRA_g, partial [Mus musculus]	2628.75	3573.97	15305.5	24284	19505.9	887.98	1929.18	10977.3	21134.6	29795
13384778	8	8	816.42	0.00178512	6.30959	WT	Control	6-phosphogluconolactonase isoform 1 [Mus musculus]	528803	816780	3.82728e+06	4.55492e+06	4.35292e+06	178628	440887	2.74498e+06	3.96419e+06	6.64904e+06
7106303	7	7	265.03	0.00702726	6.28189	WT	Control	EH domain-containing protein 1 [Mus musculus]	34951	55122.8	352890	297010	198850	11806.3	29754.5	253098	258491	303741
27532955	4	3	166.84	0.00549297	6.24319	WT	Control	ribulose-phosphate 3-epimerase isoform 2 [Mus musculus]	44414.8	82646.8	331798	452112	405993	15003.1	44611.6	237970	393478	620150
244790018	3	3	95.68	0.0453391	6.22048	WT	Control	gamma-parvin isoform 1 [Mus musculus]	5155.69	14423.4	45746.1	35647.7	101293	1741.57	7785.56	32809.7	31024.5	154724
568999997	1	1	76.7	0.00671464	6.21491	WT	Control	PREDICTED: bis(5'-adenosyl)-triphosphatase enpp4 isoform X3 [Mus musculus]	11303.9	22059.6	89853.6	97372.1	123801	3818.4	11907.5	64444.2	84743.8	189105
2251242	2	2	106.72	0.0112553	6.19879	WT	Control	NPC1 [Mus musculus]	20560.5	38257	247875	164899	134122	6945.25	20650.6	177780	143513	204870
6681071	6	6	409.99	0.0078671	6.19864	WT	Control	cystatin-B [Mus musculus]	1.14213e+06	2.24103e+06	8.24786e+06	1.22365e+07	1.09722e+07	385806	1.20968e+06	5.91548e+06	1.06495e+07	1.67599e+07
148683739	1	1	28.49	0.0249049	6.18882	WT	Control	schlafen 5, isoform CRA_a, partial [Mus musculus]	7544.23	9098.98	58698.6	25195.5	70608.7	2548.41	4911.51	42099.4	21927.9	107854
568912477	2	2	66.02	0.0159039	6.16489	WT	Control	PREDICTED: ADP-sugar pyrophosphatase isoform X2 [Mus musculus]	41784.6	72045.5	258413	528385	265825	14114.7	38889.2	185338	459858	406045
74150721	28	28	1987.14	0.0196262	6.15879	WT	Control	unnamed protein product [Mus musculus]	3.10652e+06	3.58493e+06	2.44772e+07	2.66812e+07	1.06583e+07	1.04937e+06	1.9351e+06	1.75554e+07	2.32209e+07	1.62805e+07
21746161	2	2	105.65	0.0174666	6.15401	WT	Control	tubulin beta-2B chain [Mus musculus]	11950.4	9665.11	37891.3	62788.4	98853.4	4036.79	5217.1	27176.1	54645.3	150998
148694207	4	4	162.21	0.00318783	6.14091	WT	Control	mCG141703, isoform CRA_c [Mus musculus]	23395.6	29914.3	168937	122374	199747	7902.93	16147.3	121164	106503	305111
972853972	10	10	583.82	0.0125326	6.13641	WT	Control	TPA: tumor necrosis factor ligand 1f [Mus musculus]	297136	364072	1.22416e+06	1.99802e+06	2.86398e+06	100371	196521	877987	1.73889e+06	4.3747e+06
22267440	7	7	467.04	0.00118185	6.03325	WT	Control	osteoclast-stimulating factor 1 [Mus musculus]	979122	685347	4.5563e+06	5.42229e+06	5.08465e+06	330743	369941	3.26784e+06	4.71907e+06	7.76675e+06
13385890	6	6	329.62	0.00368988	5.97648	WT	Control	ubiquitin-like-conjugating enzyme ATG3 [Mus musculus]	30105.9	45531.3	281720	202493	193854	10169.6	24577.2	202053	176231	296109
238624114	1	1	31.69	0.0375794	5.96658	WT	Control	acyl-coenzyme A thioesterase 2, mitochondrial precursor [Mus musculus]	25281.3	91376.9	264266	284313	495497	8539.91	49324	189535	247440	756866
17933768	4	3	304.67	0.00176522	5.96397	WT	Control	glyoxylate reductase/hydroxypyruvate reductase isoform 1 [Mus musculus]	123782	88168.4	615492	546299	734305	41812.9	47592.1	441439	475449	1.12164e+06
767806534	3	3	139.35	0.00491458	5.92666	WT	Control	phosphotriesterase-related protein isoform 1 [Mus musculus]	14735.2	21311.7	77728.5	124792	117936	4977.47	11503.8	55748	108607	180146
148696488	6	5	316.81	0.00881952	5.91086	WT	Control	destrin, isoform CRA_b [Mus musculus]	193514	369579	2.05217e+06	1.2923e+06	1.64808e+06	65368.3	199494	1.47184e+06	1.1247e+06	2.51743e+06
569008676	3	1	129.1	0.00587104	5.8274	WT	Control	PREDICTED: probable ubiquitin carboxyl-terminal hydrolase FAF-X isoform X2 [Mus musculus]	4464.26	3570.07	16120.4	24471.2	29637.4	1508.01	1927.08	11561.7	21297.5	45270.8
568922124	1	1	21.95	0.0103017	5.74629	WT	Control	PREDICTED: GTP-binding protein Rit1 isoform X2 [Mus musculus]	742107	461564	3.04368e+06	2.54084e+06	4.79045e+06	250681	249146	2.18297e+06	2.21131e+06	7.31737e+06
153791468	3	3	110.37	0.000367036	5.6367	WT	Control	costars family protein ABRACL [Mus musculus]	298839	351327	1.63491e+06	1.98049e+06	1.88179e+06	100947	189642	1.17258e+06	1.72364e+06	2.87442e+06
16307343	12	12	587.48	0.0331001	5.63448	WT	Control	Glucosidase, alpha, acid [Mus musculus]	54221.7	210994	633876	796711	810943	18315.9	113892	454625	693385	1.23871e+06
553727131	1	1	53.25	0.00170565	5.60392	WT	Control	neutrophil cytosol factor 1 isoform a [Mus musculus]	31437.6	35915.9	155798	178426	231942	10619.5	19386.9	111740	155286	354288
568921780	3	3	98.58	0.020076	5.54353	WT	Control	PREDICTED: eukaryotic translation initiation factor 4E isoform X1 [Mus musculus]	27323.7	10288.8	87558.6	93328.3	131872	9229.83	5553.74	62798.2	81224.5	201433
148664655	2	2	148.87	0.0343487	5.5398	WT	Control	StAR-related lipid transfer (START) domain containing 4 [Mus musculus]	15398.9	62957.7	218882	221462	210776	5201.68	33983.7	156985	192741	321958
21703922	7	6	352.69	0.00927363	5.52784	WT	Control	serine/threonine-protein kinase 24 [Mus musculus]	69042.4	147004	651328	517910	622169	23322.2	79350.9	467141	450742	950356
74211779	3	3	131.73	0.00319505	5.50883	WT	Control	unnamed protein product [Mus musculus]	64730.9	104752	467545	519938	412994	21865.8	56543.6	335330	452507	630844
37360414	3	3	105.21	0.0184139	5.49484	WT	Control	mKIAA1499 protein [Mus musculus]	24782.9	62467.4	183810	252877	282453	8371.57	33719.1	131831	220081	431445
21536248	4	4	171.65	0.0387508	5.43146	WT	Control	glutathione S-transferase, theta 3 [Mus musculus]	44610.1	10656.5	163345	161499	125424	15069.1	5752.22	117153	140554	191583
166064044	1	1	62.26	0.0122792	5.40911	WT	Control	macrophage colony-stimulating factor 1 isoform 1 precursor [Mus musculus]	2427.62	5392.01	18338	25392.7	19715.1	820.041	2910.53	13152.2	22099.5	30114.6
115270958	3	3	79.75	0.00105768	5.35549	WT	Control	interferon-induced very large GTPase 1 [Mus musculus]	24469.2	25833.9	161401	127996	114700	8265.58	13944.8	115759	111396	175203
568909391	2	2	35.4	0.0403077	5.35364	WT	Control	PREDICTED: selenocysteine lyase isoform X2 [Mus musculus]	9473.89	40966	117105	140794	147157	3200.24	22112.9	83989.1	122534	224781
30519911	27	27	1805.47	0.00275256	5.3383	WT	Control	transgelin-2 [Mus musculus]	2.85267e+06	2.40441e+06	1.13939e+07	1.77422e+07	1.29597e+07	963618	1.29787e+06	8.17186e+06	1.54412e+07	1.97958e+07
118150658	10	9	538.56	0.00812695	5.33424	WT	Control	protein NDRG1 [Mus musculus]	597174	320306	2.60028e+06	1.94921e+06	2.7916e+06	201723	172897	1.86496e+06	1.69642e+06	4.26414e+06
160333789	8	7	486.41	0.00122132	5.31987	WT	Control	sepiapterin reductase [Mus musculus]	238676	231990	1.40377e+06	1.34937e+06	1.00269e+06	80623.8	125225	1.0068e+06	1.17437e+06	1.5316e+06
148681148	3	3	122.69	0.0219833	5.31975	WT	Control	RIKEN cDNA 0610010K06, isoform CRA_b [Mus musculus]	33747.6	53530.2	166545	169146	360752	11399.8	28894.9	119448	147209	551045
569006271	2	2	59.88	0.00100042	5.31972	WT	Control	PREDICTED: caspase-7 isoform X1 [Mus musculus]	18342.5	25160.8	112001	125712	109425	6196.02	13581.5	80328.5	109409	167145
12845949	1	1	74.95	0.0410592	5.31923	WT	Control	unnamed protein product [Mus musculus]	23440.2	103953	357750	308110	350594	7917.99	56112.6	256583	268151	535528
37359868	4	4	214.04	0.00522217	5.28058	WT	Control	mKIAA0253 protein [Mus musculus]	59345.5	101184	353777	438506	479248	20046.6	54617.5	253733	381636	732046
46395462	1	1	82.88	0.0013803	5.24608	WT	Control	sentrin-specific protease 8 isoform a [Mus musculus]	23492.5	23167.8	109626	107028	150522	7935.67	12505.7	78625.2	93147.5	229920
10946870	17	16	896.84	0.00255905	5.24463	WT	Control	alcohol dehydrogenase [NADP(+)] [Mus musculus]	1.03895e+06	849850	3.91967e+06	5.99631e+06	4.9431e+06	350953	458738	2.81124e+06	5.21865e+06	7.55053e+06
13386106	1	1	36.44	0.0150356	5.23123	WT	Control	cleavage and polyadenylation specificity factor subunit 5 [Mus musculus]	83792.6	176227	670998	512058	857278	28304.8	95125.1	481249	445649	1.30948e+06
148693971	5	5	274.25	0.00685956	5.22833	WT	Control	c-src tyrosine kinase, isoform CRA_a, partial [Mus musculus]	145880	92402.4	473789	625121	769816	49277.6	49877.6	339808	544049	1.17589e+06
226958349	20	20	1394.76	0.00470639	5.22472	WT	Control	triosephosphate isomerase [Mus musculus]	7.59444e+06	8.67124e+06	4.29354e+07	5.37218e+07	3.08183e+07	2.56537e+06	4.68062e+06	3.07939e+07	4.67546e+07	4.70746e+07
74144222	3	3	169.75	0.0225449	5.21946	WT	Control	unnamed protein product [Mus musculus]	45775.5	72463.5	178641	320486	426589	15462.8	39114.9	128124	278922	651610
3242980	2	2	58.02	0.0409288	5.1949	WT	Control	nitrilase homolog 1 [Mus musculus]	12156.3	48187.2	132344	141387	196487	4106.34	26010.8	94919.2	123050	300131
145579195	3	3	99.98	0.0136845	5.18087	WT	Control	Chain A, Structure Of The Oncoprotein Gankyrin In Complex With S6 Atpase Of The 26s Proteasome	10291.1	22720.9	68437.7	88914.7	99194.2	3476.29	12264.5	49084.5	77383.3	151518
148699513	1	1	50.59	0.0299575	5.08992	WT	Control	mitogen activated protein kinase kinase 2, isoform CRA_e [Mus musculus]	74850.9	24888	297221	276338	187936	25284.3	13434.2	213171	240499	287070
121309446	7	7	248.57	0.0130819	5.07683	WT	Control	acetoacetyl-CoA synthetase [Mus musculus]	135854	288897	857219	1.11976e+06	1.2576e+06	45890.8	155943	614809	974538	1.92097e+06
124430537	4	4	161.86	0.0206608	5.03936	WT	Control	sorcin isoform 1 [Mus musculus]	127510	341074	987976	1.21182e+06	1.34225e+06	43072.3	184107	708590	1.05466e+06	2.05027e+06
148664879	4	4	168.66	0.0196859	4.97926	WT	Control	phosphomannomutase 2, isoform CRA_b, partial [Mus musculus]	21142.6	54664.1	177260	223844	165088	7141.88	29507	127134	194813	252170
8394030	2	2	81.87	0.0227415	4.96286	WT	Control	serine/threonine-protein phosphatase 2B catalytic subunit alpha isoform [Rattus norvegicus]	13599.1	33648.6	104821	93903.1	153001	4593.72	18163.1	75179.3	81724.8	233707
124487362	3	3	137.34	0.0400043	4.94486	WT	Control	arfaptin-1 isoform 1 [Mus musculus]	32834.3	20579.9	79733.9	96691.3	219763	11091.3	11108.8	57186.2	84151.4	335686
148683243	4	4	131.32	0.0198668	4.89453	WT	Control	phosphomevalonate kinase, isoform CRA_a [Mus musculus]	12320.3	32784.2	101041	124005	106101	4161.74	17696.5	72468.3	107923	162068
15805016	3	3	123.77	0.0279082	4.88417	WT	Control	ubiquilin-4 [Mus musculus]	43039.3	68845	151553	363014	305125	14538.5	37161.6	108696	315935	466075
6753332	3	3	178.7	0.015531	4.87974	WT	Control	monocyte differentiation antigen CD14 precursor [Mus musculus]	30927.2	22771.8	96356.7	102784	193914	10447.1	12291.9	69108.4	89454.2	296202
148698597	6	6	152.99	0.0140407	4.87871	WT	Control	mCG120011 [Mus musculus]	281153	255710	1.79163e+06	1.32001e+06	817142	94972.2	138029	1.28499e+06	1.14882e+06	1.24818e+06
12835324	4	4	222.04	0.00732757	4.87655	WT	Control	unnamed protein product [Mus musculus]	299142	419708	1.33838e+06	2.30391e+06	1.61597e+06	101049	226553	959908	2.00511e+06	2.46838e+06
33468931	8	8	449.73	0.00481971	4.84462	WT	Control	serine--tRNA ligase, cytoplasmic isoform 1 [Mus musculus]	337160	306939	1.24624e+06	1.36105e+06	2.07334e+06	113891	165682	893817	1.18454e+06	3.167e+06
409264628	2	2	47.65	0.0214883	4.81065	WT	Control	epidermal growth factor receptor kinase substrate 8 isoform 2 [Mus musculus]	13505.5	30349.9	82930.9	141083	92445.2	4562.08	16382.5	59479.2	122786	141209
26345686	8	8	360.53	0.00131183	4.79812	WT	Control	unnamed protein product [Mus musculus]	758687	779039	4.04194e+06	2.97767e+06	4.04768e+06	256281	420515	2.89893e+06	2.59149e+06	6.18278e+06
671386214	1	1	46.54	0.0484408	4.70242	WT	Control	acetolactate synthase 3 regulatory subunit [Pseudomonas aeruginosa VRFPA01]	28846.3	32904.5	87185.1	95617.8	252765	9744.17	17761.4	62530.4	83217.1	386096
148674145	5	5	305.06	0.0127825	4.70033	WT	Control	chromatin modifying protein 4B, partial [Mus musculus]	76486.1	128658	342587	607235	496543	25836.7	69447.8	245708	528483	758465
12839092	1	1	39.09	0.00919591	4.69817	WT	Control	unnamed protein product [Mus musculus]	14339.4	25849.7	81714.6	116186	85321.9	4843.8	13953.3	58606.8	101118	130328
22902279	2	2	84.08	0.0017996	4.66684	WT	Control	2310005E10Rik protein [Mus musculus]	222425	172806	867245	1.08319e+06	816292	75134.3	93278.5	622000	942709	1.24688e+06
28395441	2	2	104.51	0.0192553	4.66141	WT	Control	CTP:phosphocholine cytidylyltransferase b2 [Mus musculus]	16944.2	16913.1	105679	85073.3	45981.6	5723.67	9129.47	75794.6	74040.1	70236.5
74222953	12	12	519.14	0.0258794	4.63087	WT	Control	unnamed protein product [Mus musculus]	1.23599e+06	1.75732e+06	4.85867e+06	1.08122e+07	5.12149e+06	417512	948575	3.48471e+06	9.41e+06	7.82302e+06
161484634	4	4	255.17	0.0364538	4.61964	WT	Control	catechol O-methyltransferase [Mus musculus]	67307	134434	267886	483434	646633	22736	72565.5	192132	420737	987726
23821758	10	10	581.08	0.00272918	4.60351	WT	Control	RecName: Full=UMP-CMP kinase; AltName: Full=Deoxycytidylate kinase; Short=CK; Short=dCMP kinase; AltName: Full=Nucleoside-diphosphate kinase; AltName: Full=Uridine monophosphate/cytidine monophosphate kinase; Short=UMP/CMP kinase; Short=UMP/CMPK	510626	550984	1.98083e+06	3.04225e+06	2.30762e+06	172487	297414	1.42068e+06	2.6477e+06	3.52487e+06
161760651	11	11	695.47	0.0041458	4.60292	WT	Control	lysosomal acid lipase/cholesteryl ester hydrolase precursor [Mus musculus]	1.22226e+06	915038	3.84036e+06	5.81631e+06	5.10008e+06	412875	493925	2.75436e+06	5.06199e+06	7.79032e+06
39573709	5	4	157.6	0.0372712	4.59809	WT	Control	hematological and neurological expressed 1-like protein [Mus musculus]	33743.5	68155.4	132568	257353	312889	11398.4	36789.4	95079.8	223976	477935
148679516	2	2	90.2	0.0146967	4.59332	WT	Control	Vac14 homolog (S. cerevisiae), isoform CRA_b, partial [Mus musculus]	11260.7	16881.2	72292.1	79491.6	42113.7	3803.82	9112.26	51848.9	69182.3	64328.3
148671931	5	5	210.03	0.0276556	4.58743	WT	Control	Coenzyme A synthase, isoform CRA_a, partial [Mus musculus]	22113.8	64507.3	191799	175427	228827	7469.95	34820.2	137561	152676	349530
19527388	8	7	460.65	0.00505289	4.56928	WT	Control	ubiquitin thioesterase OTUB1 [Mus musculus]	414078	508037	1.9052e+06	2.73165e+06	1.68326e+06	139874	274232	1.36643e+06	2.37738e+06	2.57116e+06
148681747	15	15	803.51	0.0102191	4.56863	WT	Control	mCG6067, isoform CRA_a [Mus musculus]	1.69878e+06	2.23562e+06	6.08184e+06	9.72512e+06	1.11553e+07	573841	1.20676e+06	4.36198e+06	8.46386e+06	1.70396e+07
34368584	1	1	64.61	0.0440548	4.55583	WT	Control	zinc finger CCCH domain-containing protein 15 [Mus musculus]	5488.27	21594.6	68631.9	60962.3	55482.8	1853.92	11656.5	49223.7	53056.1	84749.4
1698718	2	1	91.5	0.00169786	4.53946	WT	Control	aldo-keto reductase [Mus musculus]	27457.8	19827.6	102918	99663.3	119395	9275.14	10702.7	73814.3	86737.9	182374
33859662	11	11	757.03	0.0114488	4.52611	WT	Control	synaptic vesicle membrane protein VAT-1 homolog [Mus musculus]	569652	268107	1.93557e+06	1.96871e+06	1.7834e+06	192426	144721	1.38822e+06	1.71339e+06	2.72412e+06
10863895	5	5	363.15	0.0327484	4.52476	WT	Control	thymosin beta-10 [Homo sapiens]	489708	392566	1.23526e+06	3.20048e+06	1.55237e+06	165421	211902	885946	2.78541e+06	2.37123e+06
13543246	8	7	305.43	0.012095	4.51798	WT	Control	Aldo-keto reductase family 1, member B8 [Mus musculus]	327737	270471	1.30327e+06	1.83693e+06	913842	110708	145997	934724	1.5987e+06	1.39588e+06
33468857	8	8	801.83	0.00204735	4.513	WT	Control	histidine triad nucleotide-binding protein 1 [Mus musculus]	2.62073e+06	2.9258e+06	1.53392e+07	1.14994e+07	1.07086e+07	885270	1.57931e+06	1.10015e+07	1.00081e+07	1.63573e+07
19525729	2	2	97.26	0.0274158	4.48817	WT	Control	lambda-crystallin homolog [Mus musculus]	75180.2	32352.2	183755	212578	327602	25395.5	17463.3	131792	185009	500408
4507791	3	3	121.62	0.00101444	4.48547	WT	Control	NEDD8-conjugating enzyme Ubc12 [Homo sapiens]	87481.3	87686.9	358892	466239	353436	29550.8	47332.2	257403	405772	539870
148690467	3	3	211.88	0.000926998	4.46972	WT	Control	mCG17660, isoform CRA_c, partial [Mus musculus]	302111	287278	1.31036e+06	1.51552e+06	1.12572e+06	102052	155069	939809	1.31897e+06	1.71953e+06
755520643	3	3	119.56	0.00607684	4.4662	WT	Control	PREDICTED: apoptosis regulator BAX isoform X2 [Mus musculus]	29570.2	23896.2	134896	86064.9	137227	9988.68	12898.9	96749.4	74903.1	209612
148674298	1	1	25.93	0.0316191	4.461	WT	Control	catenin, beta like 1 [Mus musculus]	5403.89	14688.3	41424.2	35227.3	57795.5	1825.41	7928.56	29710	30658.7	88282
12025542	4	4	195.2	0.0145654	4.45446	WT	Control	ATPase Asna1 [Mus musculus]	37127.2	76795.4	261162	205498	294535	12541.4	41453.2	187309	178847	449900
14198200	3	3	119.04	0.00207751	4.43972	WT	Control	Interferon-induced protein 35 [Mus musculus]	27428.8	35877.6	128112	128303	165179	9265.34	19366.2	91884	111663	252309
148705312	2	2	103.12	0.0266141	4.43538	WT	Control	thymidylate synthase, isoform CRA_a, partial [Mus musculus]	8374.65	21568.6	61875.1	54367.8	82971.6	2828.92	11642.5	44377.7	47316.8	126738
148667234	7	7	300.58	0.00843195	4.4282	WT	Control	BH3 interacting domain death agonist, isoform CRA_a, partial [Mus musculus]	117868	172197	738493	721847	466359	39815.4	92949.4	529658	628230	712359
46559406	10	10	447.24	0.0199917	4.41355	WT	Control	serine/threonine-protein kinase PAK 2 precursor [Mus musculus]	107330	257797	675762	832319	909176	36255.5	139155	484666	724375	1.38876e+06
755560383	1	1	15.03	0.00568403	4.40524	WT	Control	PREDICTED: gamma-soluble NSF attachment protein isoform X1 [Mus musculus]	14723.1	18929.9	61125.1	96262.6	64986.1	4973.39	10218.1	43839.8	83778.3	99265.5
12846809	9	9	429.85	0.000722543	4.39851	WT	Control	unnamed protein product [Mus musculus]	258102	230022	1.01904e+06	1.23009e+06	971409	87185.8	124163	730866	1.07056e+06	1.48382e+06
6754954	4	4	397.85	0.0330453	4.38061	WT	Control	sequestosome-1 isoform 1 [Mus musculus]	60423.8	192933	592743	555956	516084	20410.9	104143	425123	483854	788313
148687100	5	5	213.18	0.01539	4.32665	WT	Control	RAS-related C3 botulinum substrate 1, isoform CRA_b, partial [Mus musculus]	687056	793655	2.78568e+06	2.21789e+06	4.60621e+06	232085	428405	1.99793e+06	1.93025e+06	7.03593e+06
109734501	8	8	382.13	0.00392888	4.30462	WT	Control	Hk3 protein [Mus musculus]	143821	89859.3	470143	542259	496458	48582.3	48504.8	337193	471933	758334
33468885	8	8	371.43	0.00518578	4.285	WT	Control	calcyclin-binding protein [Mus musculus]	53824.4	80391.9	340161	283393	239122	18181.6	43394.5	243968	246640	365256
24418903	7	7	442.3	0.00286978	4.2825	WT	Control	fermitin family homolog 3 [Mus musculus]	217070	268247	828389	1.12316e+06	1.16601e+06	73325.4	144796	594132	977492	1.78107e+06
58037169	1	1	21.07	0.0375815	4.2788	WT	Control	coiled-coil domain-containing protein 115 [Mus musculus]	33103.2	72162.9	172432	167440	335747	11182.1	38952.6	123671	145725	512850
568920383	2	2	66.82	0.000794068	4.23899	WT	Control	PREDICTED: tumor protein D54 isoform X1 [Mus musculus]	45045.2	53098	184070	229774	210197	15216.1	28661.6	132018	199975	321074
755556338	5	5	269.01	0.0182449	4.22874	WT	Control	PREDICTED: serine/threonine-protein phosphatase 2A 56 kDa regulatory subunit delta isoform isoform X1 [Mus musculus]	59404.1	135473	380942	376866	478322	20066.4	73126.8	273217	327990	730631
893548269	5	5	152.05	0.0342652	4.22752	WT	Control	protein kinase C delta type isoform 1 [Mus musculus]	12146.8	34065.9	119464	76144.6	97438.7	4103.12	18388.3	85681.4	66269.3	148837
225543482	6	6	202.11	0.00537823	4.21453	WT	Control	N-alpha-acetyltransferase 15, NatA auxiliary subunit [Mus musculus]	40766	59831	215319	172032	248601	13770.6	32296	154430	149721	379735
148673963	7	7	351.24	0.0127585	4.19421	WT	Control	mCG13192, isoform CRA_a, partial [Mus musculus]	32775.7	62261.4	159657	216918	221333	11071.5	33607.9	114509	188786	338083
12845617	6	6	257.75	0.0376701	4.19364	WT	Control	unnamed protein product [Mus musculus]	23435.8	30663.1	183317	82044.5	74945.4	7916.5	16551.5	131477	71404.1	114478
86198305	3	3	158.68	0.00867774	4.18956	WT	Control	caspase-1 [Mus musculus]	87922.8	80794.2	250794	349674	459808	29700	43611.6	179873	304325	702352
12963653	3	3	122.4	0.0230825	4.17505	WT	Control	peptidyl-prolyl cis-trans isomerase NIMA-interacting 1 [Mus musculus]	178364	197404	710706	1.1492e+06	493362	60250.5	106556	509728	1.00016e+06	753605
58037409	6	6	240.16	0.025473	4.14282	WT	Control	14 kDa phosphohistidine phosphatase [Mus musculus]	187183	285834	785667	1.45745e+06	696328	63229.6	154290	563491	1.26843e+06	1.06363e+06
148707562	3	3	104.23	0.0107098	4.13513	WT	Control	ubiquitin carboxyl-terminal esterase L5, isoform CRA_b, partial [Mus musculus]	38648.2	20802.7	131783	102815	134157	13055.2	11229	94516.9	89481	204923
148704906	2	2	170.81	0.01139	4.10806	WT	Control	basic leucine zipper and W2 domains 2, partial [Mus musculus]	37298.6	70427.8	235735	185514	242571	12599.3	38016	169072	161455	370525
160333835	6	6	174.61	0.00098978	4.10414	WT	Control	sorting nexin-12 isoform 2 [Mus musculus]	266980	251396	1.06619e+06	1.21247e+06	912580	90184.7	135700	764684	1.05522e+06	1.39396e+06
12842740	18	18	1163.55	0.0109851	4.09641	WT	Control	unnamed protein product [Mus musculus]	654873	982336	3.68068e+06	3.96042e+06	2.4189e+06	221213	530252	2.63984e+06	3.44679e+06	3.69485e+06
148674635	4	4	125.49	0.011797	4.09614	WT	Control	mCG6545 [Mus musculus]	62611.6	124710	343218	403320	404405	21149.9	67316.7	246161	351013	617725
597436925	1	1	45.72	0.0079792	4.07695	WT	Control	N-acetylgalactosamine kinase isoform a [Mus musculus]	149097	124757	399081	686397	589258	50364.5	67342.2	286226	597377	900086
11693154	7	7	327.04	0.0191893	4.07193	WT	Control	platelet-activating factor acetylhydrolase IB subunit beta [Rattus norvegicus]	352696	574822	1.30885e+06	1.84709e+06	2.50925e+06	119139	310281	938722	1.60754e+06	3.83285e+06
26389590	11	10	873.67	0.0275018	4.04944	WT	Control	unnamed protein product [Mus musculus]	3.97137e+06	4.1152e+06	1.16756e+07	1.1992e+07	2.54515e+07	1.34151e+06	2.22133e+06	8.37391e+06	1.04367e+07	3.88769e+07
114326546	27	27	1809.85	0.00419669	4.0443	WT	Control	phosphoglycerate mutase 1 [Mus musculus]	6.0331e+06	5.68032e+06	1.94432e+07	2.14059e+07	3.02097e+07	2.03795e+06	3.06616e+06	1.39449e+07	1.86298e+07	4.6145e+07
755502491	7	7	424.78	0.0497765	4.03678	WT	Control	PREDICTED: tumor protein D52 isoform X1 [Mus musculus]	132455	187186	780276	833253	321949	44742.6	101041	559625	725188	491774
74226720	1	1	25.94	0.0316762	4.02916	WT	Control	unnamed protein product [Mus musculus]	10078.6	15539.3	45273.4	76538.4	33015.9	3404.5	8387.89	32470.7	66612	50431.5
13385800	6	6	208.82	0.0308622	4.0251	WT	Control	transcription elongation factor B polypeptide 2 [Mus musculus]	152838	325863	643294	1.16118e+06	1.08576e+06	51628	175897	461379	1.01059e+06	1.65848e+06
74141836	6	6	185.64	0.0162213	4.01079	WT	Control	unnamed protein product [Mus musculus]	66951.1	138215	362340	487821	384157	22615.8	74606.6	259875	424555	586795
270265917	4	4	201.82	0.00866024	4.00825	WT	Control	synapse-associated protein 1 [Mus musculus]	32489.9	58824.7	200790	182369	165858	10974.9	31752.8	144010	158717	253346
148665617	2	2	54.55	0.0376686	3.97814	WT	Control	N-acetyltransferase 13, isoform CRA_c, partial [Mus musculus]	37137.9	64818.2	125177	294892	188325	12545	34988	89778.3	256647	287664
23510313	1	1	42.89	0.0144944	3.96254	WT	Control	wiskott-Aldrich syndrome protein family member 2 [Mus musculus]	30389.1	34067.7	182566	99176.1	101377	10265.3	18389.3	130939	86313.8	154852
31543918	7	7	390.63	0.0179002	3.95822	WT	Control	ubiquitin-conjugating enzyme E2 variant 2 isoform 1 [Mus musculus]	771790	486464	1.71893e+06	2.56812e+06	3.18363e+06	260707	262587	1.23284e+06	2.23506e+06	4.86296e+06
26346452	5	5	247.58	0.0241068	3.91942	WT	Control	unnamed protein product [Mus musculus]	129787	87591.5	304335	353754	619907	43841.4	47280.7	218273	307876	946901
568948190	3	3	136.48	0.0333579	3.89076	WT	Control	PREDICTED: bifunctional polynucleotide phosphatase/kinase isoform X2 [Mus musculus]	17240.8	48560.3	125564	113725	144736	5823.85	26212.2	90055.9	98975.7	221083
146231960	4	4	115.65	0.0443557	3.87169	WT	Control	chondroitin sulfate proteoglycan 4 precursor [Mus musculus]	5023.53	1799.93	15419	9337.92	14870.6	1696.93	971.581	11058.7	8126.88	22714.8
70778976	37	37	2365.46	0.00293038	3.86667	WT	Control	phosphoglycerate kinase 1 [Mus musculus]	3.31509e+06	3.27232e+06	1.28298e+07	1.01896e+07	1.51876e+07	1.11982e+06	1.76636e+06	9.2017e+06	8.86814e+06	2.31989e+07
148707696	1	1	58.42	0.0492176	3.86573	WT	Control	small nuclear ribonucleoprotein E, isoform CRA_a, partial [Mus musculus]	212412	170849	598015	431780	1.19258e+06	71751.8	92222.2	428904	375782	1.82165e+06
23308683	3	3	4	0.0389692	3.8305	WT	Control	matrix metalloproteinase-21 isoform 1 precursor [Mus musculus]	850699	685582	2.8633e+06	4.29611e+06	1.66768e+06	287362	370068	2.0536e+06	3.73895e+06	2.54736e+06
30794432	1	1	26.48	0.024259	3.8212	WT	Control	charged multivesicular body protein 2b [Mus musculus]	9529.78	21580.2	49490.7	57523.1	71302.4	3219.12	11648.7	35495.4	50062.9	108914
153792001	5	5	227.56	0.01706	3.8164	WT	Control	ran-specific GTPase-activating protein [Mus musculus]	328522	390832	1.67484e+06	1.56273e+06	880448	110973	210966	1.20122e+06	1.36005e+06	1.34487e+06
755562813	3	3	164.46	0.0315943	3.77323	WT	Control	PREDICTED: interferon-induced protein with tetratricopeptide repeats 3 isoform X1 [Mus musculus]	42545.2	36487.6	140443	90131.5	216739	14371.6	19695.5	100728	78442.3	331067
755523952	1	1	65.05	0.00197179	3.76697	WT	Control	PREDICTED: fucose mutarotase isoform X1 [Mus musculus]	62168.2	62145.8	204954	215341	282135	21000.1	33545.4	146996	187414	430958
755537437	4	4	153.16	0.0068452	3.7664	WT	Control	PREDICTED: hepatocyte growth factor-regulated tyrosine kinase substrate isoform X1 [Mus musculus]	38893.7	60215.8	212567	155905	191457	13138.1	32503.7	152456	135686	292448
261862339	8	8	488.43	0.00209426	3.75516	WT	Control	RNA-binding protein 3 isoform 2 [Mus musculus]	598105	688295	2.81814e+06	2.04214e+06	2.38568e+06	202037	371533	2.02121e+06	1.77729e+06	3.64411e+06
10863977	2	2	171.36	0.0263833	3.74904	WT	Control	U6 snRNA-associated Sm-like protein LSm2 [Homo sapiens]	123136	192100	373525	662165	737059	41594.9	103693	267897	576288	1.12585e+06
110625726	3	3	101.83	0.0208297	3.74483	WT	Control	alpha-ketoglutarate-dependent dioxygenase alkB homolog 3 [Mus musculus]	87086.7	38856	213720	265541	228188	29417.5	20973.9	153283	231103	348555
568958773	16	14	572.37	0.0193465	3.73947	WT	Control	PREDICTED: dynamin-2 isoform X1 [Mus musculus]	89011	198048	556231	490592	563348	30067.5	106903	398937	426967	860508
56550045	12	12	580.03	0.034033	3.73881	WT	Control	tyrosine-protein kinase SYK [Mus musculus]	146499	363103	1.04802e+06	722608	1.08733e+06	49486.9	195998	751654	628893	1.66089e+06
60360498	14	14	551.5	0.00318694	3.70761	WT	Control	mKIAA4062 protein [Mus musculus]	88803.4	116724	446008	363090	333926	29997.4	63006.2	319883	316001	510069
329755239	25	24	1512.88	0.0397068	3.70322	WT	Control	gelsolin isoform 2 [Mus musculus]	732270	1.1257e+06	3.86884e+06	4.48481e+06	1.96708e+06	247358	607639	2.77478e+06	3.90317e+06	3.00469e+06
31541909	5	5	260.47	0.0252837	3.69842	WT	Control	isochorismatase domain-containing protein 1 [Mus musculus]	85271.2	96483.2	281332	229880	497096	28804.2	52080.4	201775	200066	759309
12858511	7	7	417.55	0.0477051	3.68861	WT	Control	unnamed protein product [Mus musculus]	419281	161007	994657	1.44195e+06	774073	141631	86909.4	713381	1.25495e+06	1.18239e+06
148708608	2	2	152.08	0.0194076	3.65695	WT	Control	drebrin-like, isoform CRA_b, partial [Mus musculus]	37666.7	73111.7	248310	194539	164817	12723.6	39464.7	178091	169309	251757
161484660	2	2	55.91	0.0314872	3.60485	WT	Control	oxygen-dependent coproporphyrinogen-III oxidase, mitochondrial precursor [Mus musculus]	44828.3	29990.1	87132.1	127171	190261	15142.8	16188.3	62492.4	110678	290621
21313588	3	3	83.27	0.0424839	3.57219	WT	Control	small glutamine-rich tetratricopeptide repeat-containing protein alpha [Mus musculus]	217579	247521	450683	1.04928e+06	992175	73497.3	133609	323236	913200	1.51554e+06
45544580	2	1	53.07	0.000811803	3.56838	WT	Control	MAP kinase-activated protein kinase 2 [Mus musculus]	67751.1	70214.7	281570	231110	225791	22886	37901	201946	201137	344894
6753284	1	1	11.71	0.0127175	3.55556	WT	Control	caspase-3 [Mus musculus]	24598.2	41123.1	99778.7	106796	143939	8309.18	22197.7	71562.7	92945.9	219865
13384798	1	1	24.87	0.000294201	3.53669	WT	Control	EKC/KEOPS complex subunit Lage3 [Mus musculus]	22146.6	23610	73563.5	84727.2	84449.8	7481.03	12744.3	52760.7	73738.8	128996
4507775	3	3	140.32	0.00391005	3.52649	WT	Control	ubiquitin-conjugating enzyme E2 D2 isoform 1 [Homo sapiens]	529228	500925	1.99487e+06	1.41607e+06	2.0383e+06	178771	270393	1.43075e+06	1.23242e+06	3.11348e+06
568965099	6	6	220.27	0.0231589	3.51308	WT	Control	PREDICTED: protein-L-isoaspartate(D-aspartate) O-methyltransferase isoform X1 [Mus musculus]	242889	232157	860313	1.11351e+06	529489	82046.7	125315	617029	969099	808789
12843390	26	22	1518.12	0.00380129	3.47282	WT	Control	unnamed protein product [Mus musculus]	1.35074e+06	1.36299e+06	3.76735e+06	4.73878e+06	5.63028e+06	456274	735724	2.702e+06	4.12421e+06	8.6002e+06
6754982	8	8	426.62	0.00269717	3.46767	WT	Control	bifunctional 3'-phosphoadenosine 5'-phosphosulfate synthase 1 isoform a [Mus musculus]	83751.8	85586.5	356548	267683	256584	28291	46198.4	255721	232967	391930
9790247	6	6	295.86	0.0216686	3.46654	WT	Control	SUMO-activating enzyme subunit 1 isoform a [Mus musculus]	85790.9	72226.8	205143	222466	394054	28979.8	38987.1	147131	193614	601914
25092662	4	4	115.02	0.00173056	3.46485	WT	Control	vacuolar protein-sorting-associated protein 25 isoform 2 [Mus musculus]	70757.2	55605.9	223668	195695	237381	23901.5	30015.3	160418	170315	362597
12848723	4	4	150.46	0.0262841	3.45794	WT	Control	unnamed protein product [Mus musculus]	55747.1	37480.8	116690	227609	139266	18831.1	20231.7	83691.4	198090	212727
568926951	5	5	135.75	0.00502049	3.44993	WT	Control	PREDICTED: TBC1 domain family member 2A isoform X1 [Mus musculus]	62110.8	76509.7	230494	196603	290250	20980.8	41298.9	165314	171106	443353
74212560	6	6	216.86	0.0207729	3.43379	WT	Control	unnamed protein product [Mus musculus]	147214	293361	719649	902292	647322	49728.3	158352	516142	785273	988777
11464971	6	6	328.77	0.0249918	3.38852	WT	Control	pleckstrin [Mus musculus]	262471	317048	999289	633960	1.31232e+06	88661.6	171138	716704	551742	2.00455e+06
123701966	3	3	101.95	0.011387	3.38668	WT	Control	BTB/POZ domain-containing protein KCTD12 [Mus musculus]	24646.4	40637.8	93505	108495	129646	8325.46	21935.7	67063.1	94423.8	198033
21312520	10	10	591.99	0.00202629	3.38286	WT	Control	dihydropteridine reductase [Mus musculus]	531157	483256	1.44275e+06	1.9495e+06	1.75516e+06	179422	260855	1.03476e+06	1.69667e+06	2.68099e+06
148697270	5	4	191.17	0.0195163	3.3581	WT	Control	plastin 3 (T-isoform), isoform CRA_b, partial [Mus musculus]	45129.3	48203	167710	199403	103016	15244.5	26019.3	120284	173542	157355
9625037	4	4	174.13	0.0293049	3.34625	WT	Control	rho-related GTP-binding protein RhoG precursor [Mus musculus]	41337.9	94571.2	196957	262594	222628	13963.8	51048.3	141260	228538	340061
1674501	7	6	345.42	0.0396971	3.34155	WT	Control	CD13/aminopeptidase N [Mus musculus]	27549.6	57169.8	149603	97706.6	177331	9306.12	30859.5	107298	85034.9	270872
15617203	10	10	554.28	0.000448909	3.32021	WT	Control	chloride intracellular channel protein 1 [Mus musculus]	1.90731e+06	1.64216e+06	5.86495e+06	5.55932e+06	6.25324e+06	644282	886415	4.20643e+06	4.83832e+06	9.55176e+06
74151816	4	4	355.58	0.00152939	3.3008	WT	Control	unnamed protein product [Mus musculus]	1.41627e+06	1.43538e+06	4.09924e+06	5.4365e+06	4.58336e+06	478411	774797	2.94003e+06	4.73144e+06	7.00103e+06
148709842	1	1	16.14	0.0249417	3.29706	WT	Control	kinesin family member 11, isoform CRA_b, partial [Mus musculus]	10001.7	13385.6	48310.8	25139.2	42214.4	3378.54	7225.39	34649.2	21878.9	64482.1
12859683	3	3	84.12	0.02124	3.27597	WT	Control	unnamed protein product [Mus musculus]	7851.25	15033.6	40483.3	41791.5	30180.3	2652.12	8114.94	29035.2	36371.5	46100
568921830	14	13	898.39	0.000383185	3.26591	WT	Control	PREDICTED: glutathione S-transferase Mu 1 isoform X1 [Mus musculus]	956122	1.05404e+06	3.44907e+06	3.00883e+06	3.38962e+06	322974	568959	2.47372e+06	2.61861e+06	5.1776e+06
148681465	19	19	745.62	0.0152809	3.2655	WT	Control	EF hand domain containing 2 [Mus musculus]	272337	200727	651665	1.03124e+06	634279	91994.2	108350	467383	897499	968854
77020262	10	10	481.15	0.0128917	3.26106	WT	Control	adenylate kinase 2, mitochondrial isoform a [Mus musculus]	705911	441727	2.04761e+06	2.07944e+06	1.48671e+06	238454	238438	1.46858e+06	1.80976e+06	2.27094e+06
15489222	6	6	355.33	0.0266694	3.24231	WT	Control	Eukaryotic translation termination factor 1 [Mus musculus]	276660	232018	1.03097e+06	522190	920773	93454.6	125240	739429	454467	1.40647e+06
21313224	1	1	163.99	0.0472598	3.23437	WT	Control	COMM domain-containing protein 9 [Mus musculus]	66114.8	77891.2	143927	203664	351062	22333.3	42044.6	103226	177251	536243
12832275	5	5	236.18	0.0283443	3.20716	WT	Control	unnamed protein product [Mus musculus]	149093	97633.3	343662	549151	294123	50363	52701.2	246479	477931	449269
755503682	3	3	160.87	0.0184859	3.19007	WT	Control	PREDICTED: GMP synthase [glutamine-hydrolyzing] isoform X1 [Mus musculus]	72611.5	77022.6	180573	203953	331488	24527.9	41575.8	129509	177502	506345
675294839	1	1	31.76	0.0137349	3.1728	WT	Control	phosphatidylinositol transfer protein beta isoform isoform 1 [Mus musculus]	10587.4	14198.9	50691.7	30650	36621.4	3576.37	7664.39	36356.8	26675	55938.8
8393343	13	13	709.14	0.00697635	3.13134	WT	Control	fatty acid-binding protein, liver [Mus musculus]	2.0548e+06	2.12445e+06	4.9688e+06	7.58937e+06	7.07183e+06	694104	1.14675e+06	3.56369e+06	6.6051e+06	1.08021e+07
14165437	18	18	974.57	0.0375097	3.06868	WT	Control	heterogeneous nuclear ribonucleoprotein K isoform a [Homo sapiens]	308554	642523	1.65348e+06	1.63999e+06	1.08436e+06	104228	346825	1.1859e+06	1.4273e+06	1.65635e+06
148683282	14	14	451.45	0.0271715	3.04928	WT	Control	glucosidase, beta, acid, isoform CRA_a, partial [Mus musculus]	319737	273022	884185	1.21945e+06	607601	108006	147374	634150	1.0613e+06	928103
148691785	4	4	134	0.000423952	3.03283	WT	Control	lymphocyte cytosolic protein 2, isoform CRA_d [Mus musculus]	57743.2	59699.8	195281	173005	165991	19505.4	32225.2	140058	150568	253549
21312216	3	3	122.98	0.0137231	3.02759	WT	Control	gasdermin-D [Mus musculus]	125197	109415	284226	309716	471522	42291	59061	203850	269549	720244
26346821	12	12	650.12	0.000308515	3.01645	WT	Control	unnamed protein product [Mus musculus]	256973	279559	866766	797620	763244	86804.2	150902	621657	694176	1.16585e+06
568937362	1	1	35.83	0.0286248	3.01572	WT	Control	PREDICTED: squamous cell carcinoma antigen recognized by T-cells 3 isoform X1 [Mus musculus]	21009.7	19171.1	81878.1	40175.1	59707.9	7096.97	10348.3	58724.1	34964.7	91203.2
74198008	22	22	1146.75	0.0109031	3.0089	WT	Control	unnamed protein product [Mus musculus]	1.44435e+06	1.20202e+06	4.53361e+06	4.44929e+06	2.96107e+06	487894	648834	3.25157e+06	3.87226e+06	4.52301e+06
133778924	9	9	372.28	0.0198485	2.99832	WT	Control	alpha-galactosidase A [Mus musculus]	284226	421647	783073	1.09859e+06	1.29299e+06	96010.3	227599	561630	956110	1.97503e+06
13195690	13	13	1084.02	0.0156939	2.99374	WT	Control	ubiquitin-40S ribosomal protein S27a precursor [Mus musculus]	1.53995e+07	1.50151e+07	3.17722e+07	5.28363e+07	5.19719e+07	5.20189e+06	8.10496e+06	2.27874e+07	4.59839e+07	7.93866e+07
192185	9	9	400.08	0.0187921	2.97972	WT	Control	acid beta-galactosidase [Mus musculus]	713219	537440	1.41078e+06	1.73874e+06	2.44039e+06	240922	290103	1.01183e+06	1.51324e+06	3.72767e+06
6680121	9	8	426.96	0.00224172	2.9763	WT	Control	glutathione S-transferase Mu 2 [Mus musculus]	1.35056e+06	1.13685e+06	4.11114e+06	3.2338e+06	3.75994e+06	456212	613656	2.94857e+06	2.8144e+06	5.74326e+06
293669	4	4	128.82	0.00256722	2.96363	WT	Control	interferon-activatable protein [Mus musculus]	81226.6	79291.1	257273	197632	258667	27438	42800.3	184520	172001	395112
74198637	6	6	380.64	0.00428487	2.94636	WT	Control	unnamed protein product [Mus musculus]	299156	281122	696633	873926	994002	101053	151746	499635	760586	1.51833e+06
13385854	9	9	385.49	0.0379781	2.8928	WT	Control	peptidyl-prolyl cis-trans isomerase D [Mus musculus]	683981	763722	1.41229e+06	1.8768e+06	2.99279e+06	231046	412247	1.01291e+06	1.6334e+06	4.57145e+06
153945886	14	13	584.07	0.0076046	2.87397	WT	Control	probable ATP-dependent RNA helicase DDX58 [Mus musculus]	305043	324160	860293	732002	1.12017e+06	103042	174977	617014	637068	1.71105e+06
110227377	31	31	1726.33	0.0123903	2.84433	WT	Control	macrophage-capping protein [Mus musculus]	5.56078e+06	8.64193e+06	1.79617e+07	2.36152e+07	1.90189e+07	1.87841e+06	4.6648e+06	1.28824e+07	2.05525e+07	2.90511e+07
568999046	5	5	273.34	0.0306787	2.83683	WT	Control	PREDICTED: H-2 class I histocompatibility antigen, K-W28 alpha chain isoform X2 [Mus musculus]	270436	502310	852736	1.26735e+06	1.16813e+06	91352	271140	611594	1.10299e+06	1.78431e+06
148698991	7	7	331.22	0.047523	2.833	WT	Control	phospholipase A2, activating protein, isoform CRA_c, partial [Mus musculus]	43963.3	94799.2	242219	150610	196842	14850.6	51171.3	173723	131077	300675
148693633	6	6	276.42	0.0491859	2.81857	WT	Control	mCG10727, isoform CRA_a [Mus musculus]	117865	253322	399415	515315	654597	39814.3	136740	286466	448484	999889
213418055	11	11	559.22	0.00553209	2.78717	WT	Control	deoxynucleoside triphosphate triphosphohydrolase SAMHD1 isoform 1 [Mus musculus]	372066	266833	959310	794744	917034	125682	144033	688030	691673	1.40076e+06
148664696	2	2	66.77	0.0316593	2.78652	WT	Control	mCG123916 [Mus musculus]	107469	231882	486044	458995	473373	36302.5	125167	348598	399468	723072
24431937	2	2	93.47	0.0362418	2.78417	WT	Control	nmrA-like family domain-containing protein 1 isoform 1 [Mus musculus]	15153.5	21354.2	59884.7	59033.9	33546.9	5118.79	11526.7	42950.1	51377.8	51242.6
6755392	8	8	331.61	0.0385579	2.77222	WT	Control	protein S100-A6 [Mus musculus]	766097	1.63887e+06	2.78557e+06	3.43618e+06	3.77891e+06	258784	884642	1.99785e+06	2.99054e+06	5.77225e+06
148693240	3	3	99.82	0.00755494	2.76756	WT	Control	interleukin enhancer binding factor 3, isoform CRA_d, partial [Mus musculus]	38093.1	31103.1	96486.7	78057.2	112713	12867.7	16789	69201.6	67933.9	172168
74192795	2	2	102.19	0.00484723	2.75448	WT	Control	unnamed protein product [Mus musculus]	50931.7	69289.7	148847	180473	167401	17204.5	37401.7	106755	157067	255703
24418919	2	2	96.86	0.0212658	2.75131	WT	Control	glycogen phosphorylase, brain form [Mus musculus]	31725.1	44287.1	90785.4	86103.9	136810	10716.6	23905.6	65112.6	74937	208977
21450325	11	11	641.07	0.0435974	2.71713	WT	Control	flavin reductase (NADPH) isoform 1 [Mus musculus]	860601	829509	1.4438e+06	2.41126e+06	3.03331e+06	290707	447758	1.03551e+06	2.09854e+06	4.63335e+06
799531707	3	3	148.8	0.0358335	2.71538	WT	Control	Chain S, Atomic Structures Of A Bactericidal Contractile Nanotube In Its Pre- And Post-contraction States	61007.5	41643	100947	130357	186798	20608.1	22478.3	72400.6	113451	285332
127798626	6	6	364.26	0.0198781	2.70609	WT	Control	Acetyl-Coenzyme A acetyltransferase 2 [Mus musculus]	217955	208306	491053	461984	777212	73624.1	112441	352190	402069	1.18718e+06
148747198	7	7	282.5	0.0169381	2.70534	WT	Control	cysteine--tRNA ligase, cytoplasmic isoform 1 [Mus musculus]	51878.5	90345.9	203419	177078	196650	17524.3	48767.5	145895	154113	300381
4503529	25	24	1390.74	0.0225427	2.70123	WT	Control	eukaryotic initiation factor 4A-I isoform 1 [Homo sapiens]	2.45367e+06	2.93315e+06	9.45741e+06	7.03347e+06	5.33569e+06	828840	1.58327e+06	6.78298e+06	6.1213e+06	8.15021e+06
21312706	1	1	29.06	0.0224078	2.69669	WT	Control	prolyl-tRNA synthetase associated domain-containing protein 1 isoform 2 [Mus musculus]	168954	175858	350402	419567	624811	57072	94925.8	251313	365153	954392
755553967	1	1	25.13	0.0297004	2.68861	WT	Control	PREDICTED: coiled-coil domain-containing protein 50 isoform X3 [Mus musculus]	51261.9	34537.1	103212	152619	90189	17316.1	18642.7	74025.2	132826	137763
26342014	6	6	219.7	0.0317814	2.64686	WT	Control	unnamed protein product [Mus musculus]	305358	296095	750863	558492	1.07859e+06	103149	159828	538529	486060	1.64753e+06
3747064	2	2	81.25	0.0060985	2.64597	WT	Control	stomatin [Mus musculus]	59973.8	82167	211523	177220	175409	20258.9	44352.7	151707	154236	267935
148698503	3	3	87.24	0.00923415	2.6166	WT	Control	mCG4207, isoform CRA_b, partial [Mus musculus]	25106.1	36003.7	81908	88301.7	69640.1	8480.74	19434.3	58745.5	76849.8	106375
755512155	3	3	141.42	0.0430073	2.59195	WT	Control	PREDICTED: guanylate binding protein 6 isoform X2 [Mus musculus]	69301.7	31303.2	133644	117720	139781	23409.8	16897	95851.1	102452	213515
148690825	5	5	171.09	0.00379444	2.58722	WT	Control	adaptor protein complex AP-2, alpha 1 subunit, partial [Mus musculus]	31711.8	37951.8	88865.3	79328.2	102160	10712.1	20485.9	63735.4	69040.1	156048
6755228	3	3	128.73	0.00391594	2.57868	WT	Control	tyrosine-protein phosphatase non-receptor type 11 isoform a [Mus musculus]	55988.2	51897.2	127062	125976	164265	18912.6	28013.4	91130.7	109638	250913
18034769	7	7	297.9	0.00525835	2.56206	WT	Control	sorting nexin-5 [Mus musculus]	194541	244691	523522	515400	649089	65715.2	132081	375477	448558	991477
11096332	7	7	339.16	0.0137757	2.55183	WT	Control	UPF0160 protein MYG1, mitochondrial precursor [Mus musculus]	219244	295425	521516	729618	718888	74059.7	159466	374038	634994	1.09809e+06
5453555	9	9	776.52	0.0307366	2.53148	WT	Control	GTP-binding nuclear protein Ran isoform 1 [Homo sapiens]	4.71625e+06	3.74333e+06	9.03275e+06	8.53977e+06	1.45504e+07	1.59313e+06	2.0206e+06	6.47841e+06	7.43224e+06	2.22255e+07
568906802	9	9	368.84	0.00235594	2.52683	WT	Control	PREDICTED: basic leucine zipper and W2 domain-containing protein 1 isoform X1 [Mus musculus]	101737	124610	282289	264987	310637	34366.4	67263	202462	230621	474494
148676002	3	3	144.41	0.0180062	2.51859	WT	Control	selenophosphate synthetase 1, isoform CRA_b, partial [Mus musculus]	31471.9	49080.5	93486.2	91362.4	119469	10631.1	26493	67049.6	79513.5	182488
568969767	8	8	329.9	0.0182036	2.51667	WT	Control	PREDICTED: AP-1 complex subunit beta-1 isoform X2 [Mus musculus]	106462	82811.5	182175	247497	284836	35962.4	44700.6	130659	215399	435085
358679369	9	8	342.58	0.0334277	2.50518	WT	Control	ubiquitin-like modifier-activating enzyme ATG7 isoform 1 [Mus musculus]	153449	190443	377334	328872	586058	51834.4	102798	270629	286220	895197
10119859	4	4	181.31	0.00635943	2.47528	WT	Control	Ras homolog [Mus musculus]	30242.6	35583.2	75764	72066.4	96576.1	10215.8	19207.4	54338.9	62720.1	147519
356991161	6	6	330.49	0.033119	2.46377	WT	Control	cytosolic 5'-nucleotidase 3A isoform 2 [Mus musculus]	208317	406768	705799	756553	810790	70368.5	219568	506209	658435	1.23847e+06
26333325	3	3	51.05	0.000764375	2.45012	WT	Control	unnamed protein product [Mus musculus]	83905	71361.2	188018	196049	186564	28342.7	38519.8	134849	170623	284974
167234372	9	9	324.04	0.0193961	2.44747	WT	Control	eukaryotic translation initiation factor 4B [Mus musculus]	700998	1.07144e+06	1.79027e+06	2.39516e+06	2.32155e+06	236794	578347	1.28401e+06	2.08453e+06	3.54614e+06
21450053	12	12	836.98	0.0475785	2.43557	WT	Control	protein FAM49B [Mus musculus]	1.04854e+06	1.11951e+06	2.70281e+06	1.74063e+06	3.47722e+06	354193	604297	1.93849e+06	1.51489e+06	5.31141e+06
148665533	17	17	748.66	0.0198649	2.40658	WT	Control	hematopoietic cell specific Lyn substrate 1, partial [Mus musculus]	473648	762209	1.57155e+06	1.59823e+06	1.2915e+06	159996	411430	1.12714e+06	1.39096e+06	1.97275e+06
49022858	57	57	3827.24	0.0233241	2.39798	WT	Control	mKIAA1027 protein [Mus musculus]	1.07939e+06	1.46072e+06	2.49161e+06	2.79341e+06	3.85167e+06	364615	788476	1.78702e+06	2.43113e+06	5.88338e+06
12847371	12	12	641.31	0.0137553	2.38791	WT	Control	unnamed protein product [Mus musculus]	745453	555520	1.2783e+06	1.59814e+06	1.78347e+06	251811	299862	916816	1.39088e+06	2.72424e+06
148705068	5	5	223.66	0.00136872	2.3861	WT	Control	NOL1/NOP2/Sun domain family 2, isoform CRA_a [Mus musculus]	82284.7	83866.5	205312	212906	176462	27795.4	45270	147253	185294	269543
568923292	2	2	105.4	0.0125062	2.38315	WT	Control	PREDICTED: guanylate-binding protein 4 isoform X2 [Mus musculus]	31345.5	36772.9	71769.3	100648	71087.1	10588.4	19849.5	51474	87595	108585
148704701	7	7	152.79	0.020875	2.37938	WT	Control	FK506 binding protein 3, isoform CRA_a, partial [Mus musculus]	67687	110444	231584	187209	216970	22864.4	59616.5	166095	162930	331419
148674161	8	8	432.87	0.00851328	2.3627	WT	Control	mCG21063, isoform CRA_b, partial [Mus musculus]	417402	492512	911535	1.0454e+06	1.26785e+06	140997	265852	653765	909824	1.93662e+06
13994195	3	3	100.68	0.0055461	2.36073	WT	Control	serine/threonine-protein phosphatase PP1-alpha catalytic subunit [Mus musculus]	223620	206377	478677	598403	445578	75538	111399	343314	520796	680616
12963583	3	3	70.07	0.00207017	2.36011	WT	Control	pyroglutamyl-peptidase 1 [Mus musculus]	88122.2	83260.9	211464	217661	177599	29767.3	44943.1	151665	189433	271281
254910995	22	22	1592.07	0.0382866	2.35126	WT	Control	alpha-N-acetylglucosaminidase precursor [Mus musculus]	1.19729e+06	938237	1.83906e+06	2.40127e+06	3.29144e+06	404439	506448	1.319e+06	2.08985e+06	5.02764e+06
1655901	2	2	76.19	0.0175709	2.341	WT	Control	elav G homolog [Mus musculus]	98747.1	60938.4	198362	178468	183904	33356.4	32893.7	142268	155323	280912
19527376	2	2	25.35	0.0218783	2.33843	WT	Control	anamorsin [Mus musculus]	55462.6	43568.9	103192	96841.2	147334	18735	23517.9	74011	84281.8	225052
21312654	1	1	42.51	0.00792606	2.33328	WT	Control	actin-related protein 2/3 complex subunit 5-like protein [Mus musculus]	59719.5	48468.8	108351	144883	125416	20173	26162.8	77710.8	126093	191572
6753884	1	1	40.93	0.0343074	2.3226	WT	Control	peptidyl-prolyl cis-trans isomerase FKBP5 [Mus musculus]	171935	176620	513416	286448	414464	58078.8	95336.9	368229	249298	633089
165932331	9	8	404.61	0.0191282	2.30275	WT	Control	lactoylglutathione lyase [Mus musculus]	494159	442935	831181	1.31732e+06	1.08834e+06	166925	239090	596134	1.14648e+06	1.66242e+06
34610207	15	15	521.51	0.0161947	2.29659	WT	Control	alanine--tRNA ligase, cytoplasmic [Mus musculus]	320184	240507	519974	712941	698600	108157	129822	372932	620480	1.0671e+06
26354406	19	19	1124.18	0.025277	2.28974	WT	Control	unnamed protein product [Mus musculus]	8.4887e+06	9.15012e+06	1.47784e+07	2.16515e+07	2.41527e+07	2.86745e+06	4.93911e+06	1.05992e+07	1.88435e+07	3.6893e+07
161760636	3	2	95.92	0.0411452	2.2893	WT	Control	tyrosine-protein kinase Lyn isoform A [Mus musculus]	98555.8	62208.7	233602	149418	169038	33291.7	33579.4	167543	130040	258203
568992948	2	2	89.79	0.00346984	2.28456	WT	Control	PREDICTED: coatomer subunit zeta-1 isoform X1 [Mus musculus]	149808	176425	383109	403600	331242	50604.5	95232	274771	351257	505968
9790141	7	7	293.27	0.0143188	2.28454	WT	Control	actin-related protein 2/3 complex subunit 3 [Mus musculus]	647126	565148	1.35717e+06	1.12002e+06	1.67703e+06	218596	305059	973382	974766	2.56164e+06
16716467	9	9	469.23	0.048232	2.24677	WT	Control	sialic acid synthase [Mus musculus]	628613	537997	927824	1.26372e+06	1.74011e+06	212343	290404	665448	1.09983e+06	2.658e+06
118130785	29	28	1570.49	0.0229047	2.24324	WT	Control	tyrosine-protein phosphatase non-receptor type 6 isoform b [Mus musculus]	916746	1.39268e+06	2.19243e+06	2.92924e+06	2.64923e+06	309673	751752	1.57244e+06	2.54935e+06	4.04666e+06
13374567	3	3	163.93	0.0308511	2.23607	WT	Control	carbonic anhydrase 13 [Mus musculus]	91896	128163	310874	202217	225013	31042.1	69180.9	222963	175992	343704
6678359	32	31	2407.9	0.0224233	2.23351	WT	Control	transketolase [Mus musculus]	3.44767e+06	4.89908e+06	8.27996e+06	8.37544e+06	1.13084e+07	1.16461e+06	2.64446e+06	5.9385e+06	7.28922e+06	1.72735e+07
23956176	7	7	342.6	0.0395116	2.22799	WT	Control	protein SGT1 homolog [Mus musculus]	322074	180609	615687	588937	475332	108795	97490.1	441579	512557	726064
569001669	4	4	148.78	0.0178861	2.22496	WT	Control	PREDICTED: ran-binding protein 3 isoform X3 [Mus musculus]	132632	91566.7	223658	235423	289168	44802.5	49426.5	160411	204891	441702
21313144	5	5	248.05	0.0142083	2.22321	WT	Control	obg-like ATPase 1 isoform a [Mus musculus]	448986	296865	874825	787108	825338	151665	160244	627437	685028	1.2607e+06
26345208	17	17	763.39	0.000332861	2.21846	WT	Control	unnamed protein product [Mus musculus]	706495	675794	1.62684e+06	1.49685e+06	1.47614e+06	238651	364785	1.16679e+06	1.30272e+06	2.25479e+06
188528613	8	8	290.51	0.00853435	2.21309	WT	Control	glia maturation factor beta [Mus musculus]	864846	817718	1.55053e+06	1.86557e+06	2.1694e+06	292141	441393	1.11206e+06	1.62362e+06	3.31374e+06
882939105	5	5	362.98	0.0491724	2.20723	WT	Control	transcription elongation factor B polypeptide 1 isoform 1 [Mus musculus]	143745	217180	293238	414826	486900	48556.5	117231	210315	361027	743735
227499238	6	6	204.29	0.0149413	2.16949	WT	Control	hydroxyacylglutathione hydrolase, mitochondrial isoform 1 precursor [Mus musculus]	75749.5	71152.3	128113	158991	190949	25587.9	38407	91884.7	138371	291672
254675115	87	85	4107.7	0.0189285	2.16728	WT	Control	plectin isoform 12alpha [Mus musculus]	517474	682036	1.09321e+06	1.55048e+06	1.25583e+06	174801	368154	784062	1.34939e+06	1.91827e+06
148707626	2	2	150.86	0.0268526	2.15794	WT	Control	cysteine and glycine-rich protein 1, isoform CRA_a, partial [Mus musculus]	254446	224387	385953	557447	606539	85950.6	121121	276811	485151	926481
31543902	8	8	411.83	0.00381043	2.15728	WT	Control	thioredoxin-like protein 1 [Mus musculus]	574274	483621	1.0312e+06	1.15364e+06	1.23841e+06	193987	261052	739592	1.00402e+06	1.89167e+06
33859640	26	25	1529.08	0.0482944	2.15332	WT	Control	transaldolase [Mus musculus]	2.01601e+06	3.1086e+06	4.60138e+06	4.85425e+06	7.09673e+06	680999	1.67798e+06	3.30017e+06	4.2247e+06	1.08402e+07
6680658	3	3	125.52	0.025779	2.14879	WT	Control	ADP-ribosylarginine hydrolase [Mus musculus]	322030	199131	547161	515909	616726	108780	107488	392432	449000	942043
568986628	16	16	954.07	0.00336402	2.13145	WT	Control	PREDICTED: dihydropyrimidinase-related protein 2 isoform X1 [Mus musculus]	625172	494127	1.2005e+06	1.16261e+06	1.21549e+06	211181	266723	861013	1.01183e+06	1.85665e+06
568987257	4	4	194.97	0.0293162	2.12528	WT	Control	PREDICTED: protein transport protein Sec24C isoform X1 [Mus musculus]	42291.2	70833.2	127472	110683	122477	14285.8	38234.8	91424.9	96328.1	187082
6679501	5	4	314.38	0.0035442	2.11795	WT	Control	26S protease regulatory subunit 4 [Mus musculus]	168908	147064	356436	298137	349246	57056.4	79383.1	255641	259472	533470
148691289	29	29	1958.96	0.000293712	2.11503	WT	Control	tubulin, beta 5, partial [Mus musculus]	6.88885e+06	6.53091e+06	1.41194e+07	1.4851e+07	1.36044e+07	2.32702e+06	3.5253e+06	1.01266e+07	1.2925e+07	2.07805e+07
12848446	6	6	213.68	0.0337573	2.11195	WT	Control	unnamed protein product [Mus musculus]	62666.9	103770	159782	200288	167188	21168.6	56013.5	114598	174313	255377
25742677	5	5	239.1	0.0432957	2.10031	WT	Control	26S protease regulatory subunit 6B [Rattus norvegicus]	276480	399556	770278	536326	823223	93393.7	215675	552454	466770	1.25747e+06
6756053	2	1	89.37	0.0406367	2.09489	WT	Control	zinc finger protein ZPR1 [Mus musculus]	128106	228212	392547	336490	390634	43273.5	123186	281540	292850	596689
148696296	4	3	218.58	0.00446389	2.07982	WT	Control	signal-regulatory protein alpha, isoform CRA_c, partial [Mus musculus]	716749	805041	1.76553e+06	1.41089e+06	1.57116e+06	242115	434550	1.26626e+06	1.22791e+06	2.39993e+06
11342591	6	6	303.24	0.0263078	2.06177	WT	Control	RanBP7/importin 7 [Mus musculus]	232679	361624	606678	679236	552057	78597.8	195200	435118	591146	843262
14149756	3	3	50.49	0.00190866	2.01741	WT	Control	eukaryotic translation initiation factor 2 subunit 2 [Mus musculus]	39330.2	40662.8	73941.3	79851.5	88275.3	13285.6	21949.2	53031.7	69495.5	134840
31542413	10	10	569.64	0.00642014	2.00317	WT	Control	coronin-1C [Mus musculus]	872168	1.09471e+06	2.14888e+06	1.87319e+06	1.88793e+06	294614	590912	1.5412e+06	1.63025e+06	2.88379e+06
